# Supplementary material for: Genomic alterations and evolution of cell clusters in metastatic invasive micropapillary carcinoma of the breast
Source: Nat Commun. 2022 Jan 10;13:111. doi: 10.1038/s41467-021-27794-4 (PMC8748639; doi:10.1038/s41467-021-27794-4)
Supplement: Supplementary file 4 — Supplementary Data 1 [file 41467_2021_27794_MOESM4_ESM.xlsx]

## Sheet: Sheet1
Supplementary Data 1: Clinicopathologic characteristics and sequencing information of freshly frozen tissues of 17 IMPC patients.
Patient ID	The proportion of IMPC component	Tumor size(cm)	Numbers of LNM	LN stage	Clinical stage	ER	PR	HER2	Molecular subtypes	Paired normal tissue	Bulk WES and WGS
8	100	3	3/26	N1	II	-	-	+	HER2	Y	Y
11	100	2.3	3/11	N1	II	+	+	-	Luminal B	Y	Y
14	80	1.3	6/15	N2	III	+	+	-	Luminal B	Y	Y
17	70	2.2	1/23	N1	II	+	+	+	Luminal B	Y	Y
19	100	3	16/21	N3	III	+	+	+	Luminal B	Y	Y
22	100	3	16/21	N3	III	-	-	+	HER2	Y	Y
35	80	2.5	15/18	N3	III	-	-	+	HER2	Y	Y
36	100	1.5	3/19	N1	II	+	+	-	Luminal A	Y	Y
37	100	2	2/10	N1	II	+	-	+	Luminal B	Y	Y
38	90	2.2	2/24	N1	II	+	+	-	Luminal B	Y	Y
39	80	2.5	18/21	N3	III	+	+	-	Luminal B	Y	Y
40	100	2.9	16/22	N3	III	+	+	-	Luminal B	Y	Y
41	90	2.5	12/17	N3	III	+	+	-	Luminal B	Y	Y
42	100	1	0/15	N0	I	+	+	-	Luminal B	Y	Y
43	80	1.8	2/21	N1	II	+	+	-	Luminal B	Y	Y
44	100	1.7	2/15	N1	II	+	+	-	Luminal B	Y	Y
45	90	2.2	26/30	N3	III	+	-	+	Luminal B	Y	Y
LNM: lymph node metastases; Y: represented the sequencing data was valid; ER: estrogen receptor +: positive, -: negative; PR: progesterone receptor, +: positive, -: negative; HER2: human epidermal growth factor receptor 2, -, negative, +, positive.
