# Supplementary material for: Genomic alterations and evolution of cell clusters in metastatic invasive micropapillary carcinoma of the breast
Source: Nat Commun. 2022 Jan 10;13:111. doi: 10.1038/s41467-021-27794-4 (PMC8748639; doi:10.1038/s41467-021-27794-4)
Supplement: Supplementary file 7 — Supplementary Data 4 [file 41467_2021_27794_MOESM7_ESM.xlsx]

## Sheet: arm level comparison
Gain frequency								Loss frequency
Arm	High group frequency(8)	Low group frequency(9)	Arm	Amp.all.frequency	gistic q_value	p-value(fisher)		High group(8)	Low group(9)	Arm	Del.all.frequency	gistic q_value	p-value(fisher)		Type
1p	0	0.222222	1p	0.12	0.987	0.470588		0.25	0.111111	1p	0.18	0.895	0.576471		0deletion/3loss/12normal/2gain/0amplification
1q	0.375	0.555556	1q	0.47	0.0143	0.637186		0.125	0	1q	0.06	0.93	0.470588		0deletion/1loss/8normal/7gain/1amplification
2p	0.125	0.111111	2p	0.12	0.987	1		0.25	0	2p	0.12	0.94	0.205882		0deletion/2loss/13normal/2gain/0amplification
2q	0.125	0.111111	2q	0.12	0.987	1		0.125	0	2q	0.06	0.94	0.470588		0deletion/1loss/14normal/2gain/0amplification
3p	0.125	0.111111	3p	0.12	0.987	1		0.125	0	3p	0.06	0.94	0.470588		0deletion/1loss/14normal/2gain/0amplification
3q	0.125	0.111111	3q	0.12	0.987	1		0.125	0	3q	0.06	0.94	0.470588		0deletion/1loss/14normal/2gain/0amplification
4p	0	0	4p	0	0.987	1		0.25	0.222222	4p	0.24	0.93	1		0deletion/4loss/13normal/0gain/0amplification
4q	0	0	4q	0	0.987	1		0.25	0.222222	4q	0.24	0.93	1		0deletion/4loss/13normal/0gain/0amplification
5p	0.375	0.222222	5p	0.29	0.987	0.61991		0.25	0.111111	5p	0.18	0.93	0.576471		0deletion/3loss/9normal/5gain/0amplification
5q	0.125	0.111111	5q	0.12	0.987	1		0.5	0.111111	5q	0.29	0.53	0.131222		0deletion/5loss/10normal/2gain/0amplification
6p	0	0	6p	0	0.987	1		0.125	0.222222	6p	0.18	0.93	1		0deletion/3loss/14normal/0gain/0amplification
6q	0	0	6q	0	0.987	1		0.25	0.222222	6q	0.24	0.93	1		0deletion/4loss/13normal/0gain/0amplification
7p	0.375	0.444444	7p	0.41	0.276	1		0.25	0	7p	0.12	0.93	0.205882		0deletion/2loss/8normal/7gain/0amplification
7q	0.375	0.444444	7q	0.41	0.115	1		0.25	0	7q	0.12	0.93	0.205882		0deletion/2loss/8normal/7gain/0amplification
8p	0.125	0.444444	8p	0.29	0.525	0.294118		0.5	0.222222	8p	0.35	0.327	0.334842		0deletion/6loss/6normal/5gain/0amplification
8q	0.5	0.444444	8q	0.47	0.0368	1		0.25	0.111111	8q	0.18	0.807	0.576471		0deletion/3loss/6normal/8gain/0amplification
9p	0.125	0.222222	9p	0.18	0.987	1		0.375	0.222222	9p	0.29	0.803	0.61991		0deletion/5loss/9normal/3gain/0amplification
9q	0	0.111111	9q	0.06	0.987	1		0.5	0.222222	9q	0.35	0.447	0.334842		0deletion/6loss/10normal/1gain/0amplification
10p	0.25	0.444444	10p	0.35	0.813	0.61991		0.125	0	10p	0.06	0.94	0.470588		0deletion/1loss/10normal/6gain/0amplification
10q	0.25	0.333333	10q	0.29	0.813	1		0.125	0	10q	0.06	0.94	0.470588		0deletion/1loss/11normal/5gain/0amplification
11p	0	0	11p	0	0.987	1		0.5	0.222222	11p	0.35	0.695	0.334842		0deletion/6loss/11normal/0gain/0amplification
11q	0	0	11q	0	0.987	1		0.5	0.222222	11q	0.35	0.372	0.334842		0deletion/6loss/11normal/0gain/0amplification
12p	0.25	0.111111	12p	0.18	0.987	0.576471		0.375	0.111111	12p	0.24	0.93	0.294118		0deletion/4loss/10normal/3gain/0amplification
12q	0.125	0.111111	12q	0.12	0.987	1		0.25	0.111111	12q	0.18	0.93	0.576471		0deletion/3loss/12normal/2gain/0amplification
13q	0.25	0.222222	13q	0.24	0.987	1		0.375	0.111111	13q	0.24	0.895	0.294118		0deletion/4loss/9normal/4gain/0amplification
14q	0.125	0.222222	14q	0.18	0.987	1		0.25	0	14q	0.12	0.94	0.205882		0deletion/2loss/12normal/3gain/0amplification
15q	0	0	15q	0	0.987	1		0.25	0	15q	0.12	0.94	0.205882		0deletion/2loss/15normal/0gain/0amplification
16p	0.125	0.444444	16p	0.29	0.666	0.294118		0.5	0	16p	0.24	0.803	0.0294118		0deletion/4loss/8normal/4gain/1amplification
16q	0.125	0	16q	0.06	0.987	0.470588		0.75	0.555556	16q	0.65	0.00119	0.61991		0deletion/11loss/5normal/1gain/0amplification
17p	0	0.111111	17p	0.06	0.987	1		0.625	0.222222	17p	0.41	0.372	0.153435		0deletion/7loss/9normal/1gain/0amplification
17q	0.125	0.111111	17q	0.12	0.987	1		0.5	0	17q	0.24	0.803	0.0294118		0deletion/4loss/11normal/2gain/0amplification
18p	0.375	0.111111	18p	0.24	0.987	0.294118		0.375	0.111111	18p	0.24	0.93	0.294118		0deletion/4loss/9normal/4gain/0amplification
18q	0.25	0.111111	18q	0.18	0.987	0.576471		0.375	0.111111	18q	0.24	0.93	0.294118		0deletion/4loss/10normal/3gain/0amplification
19p	0	0	19p	0.06	0.987	1		0.875	0.222222	19p	0.53	0.0216	0.0152201		0deletion/9loss/7normal/1gain/0amplification
19q	0	0.111111	19q	0.12	0.987	1		0.875	0.222222	19q	0.53	0.00119	0.0152201		0deletion/9loss/6normal/2gain/0amplification
20p	0.5	0.444444	20p	0.47	0.134	1		0.25	0	20p	0.12	0.93	0.205882		0deletion/2loss/7normal/7gain/1amplification
20q	0.625	0.444444	20q	0.53	0.0233	0.637186		0.25	0	20q	0.12	0.93	0.205882		0deletion/2loss/6normal/8gain/1amplification
21p	0.25	0.333333	21p	0.29	0.987	1		0.125	0.111111	21p	0.12	0.94	1		0deletion/2loss/10normal/5gain/0amplification
21q	0.25	0.222222	21q	0.24	0.987	1		0.125	0.111111	21q	0.12	0.94	1		0deletion/2loss/11normal/4gain/0amplification
22q	0.125	0	22q	0.06	0.987	0.470588		0.75	0.222222	22q	0.47	0.0975	0.0566845		0deletion/8loss/8normal/1gain/0amplification

## Sheet: arm level CN by gistic2
Chromosome Arm	129399TA	1310983TA	1401755TA	1402644TA	1403042TA	1403045TA	1405756TA	1412711TA	1502392TA	1503243TA	1514980TA	1603358TA	1705624TA	1705955TA	1706860TA	1709513TA	1709991TA
1p	0	-0.18	0	0	0	0	0.118	0	0.37	0	0	-0.26	-0.188	0	0	0	0
1q	0	0.021	0	0.358	0.695	0.271	0.118	0.339	0.37	0	0	0.418	-0.188	0	1.112	0	0
2p	0	0.213	0	0	0	-0.171	0	0	0	0	0	-0.266	0.178	0	0	0	0
2q	0	0.213	0	0	0	0	0	0	0	0	0	-0.266	0.178	0	0	0	0
3p	0	0	0	-0.295	0	0	0	0.103	0	0.341	0	0	0	0	0	0	0
3q	0	0	0	-0.295	0	0	0	0.103	0	0.341	0	0	0	0	0	0	0
4p	0	0	0	-0.611	0	-0.17	0	0	0	0	-0.108	0	0	-0.152	0	0	0
4q	0	0	0	-0.611	0	-0.17	0	0	0	0	-0.108	0	0	-0.152	0	0	0
5p	0.238	-0.167	-0.211	0.519	0.362	0	0	0	0	0.399	0.107	-0.262	0	0	0	0	0
5q	-0.155	-0.167	-0.211	-0.161	0.362	0	0	0	0	0.399	0	-0.262	0	0	0	0	0
6p	0.008	-0.184	0	-0.134	0	0	0	0	0	0	0	0	0	0	0	-0.324	0
6q	-0.104	-0.184	0	-0.448	0	0	0	0	0	0	0	0	0	0	0	-0.324	0
7p	0.191	0.783	0.395	-0.327	0.353	0	0	0	0	0	0.112	0	0.316	0	0.25	0	-0.104
7q	0.191	0.783	0.395	-0.327	0.353	0	0	0	0	0	0.112	0	0.316	0	0.25	0	-0.104
8p	0.134	0.729	-0.133	-0.637	0	-0.137	0.115	0.117	-0.24	0	0	-0.51	0	0.471	0	-0.328	0
8q	0.246	0.729	0.168	-0.637	0	-0.137	0.115	0.117	-0.24	0	0	0.716	0.293	0.471	0	0.017	0
9p	0	-0.15	0.382	0	0	-0.387	0	0.109	0	0	0.127	-0.216	-0.117	-0.107	0	0	0
9q	0	-0.15	0	-0.316	0	-0.387	0	0.109	0	0	0	-0.216	-0.117	-0.107	0	0	0
10p	0	0.201	0.362	-0.107	0	0	0	0.169	0	0	0.155	0	0.42	0	0.483	0	0
10q	0	0.201	0.362	-0.107	0	0	0	0	0	0	0.155	0	0.42	0	0.483	0	0
11p	0	-0.161	-0.171	0	0	-0.402	0	-0.212	0	0	0	-0.459	-0.167	0	0	0	0
11q	0	-0.161	-0.171	0	0	-0.402	0	-0.212	0	0	0	-0.459	-0.167	0	0	0	0
12p	0	0	-0.118	0.438	0	0	0	0.31	0	-0.225	-0.102	0	0.529	0	0	0	-0.135
12q	0	0	-0.118	0	0	0	0	0.31	0	0	-0.102	0	0.529	0	0	0	-0.135
13q	0	0	0.517	-0.623	0.386	0	0	0.104	-0.103	-0.226	0	-0.272	0.15	0	0	0	0
14q	0	0.213	-0.539	0	0	0	0	0	0	-0.211	0	0	0.306	0	0.229	0	0
15q	0	0	-0.171	0	0	0	0	0	0	0	0	-0.235	0	0	0	0	0
16p	-0.13	0.987	-0.239	-0.142	0	0	0	0	0	0	0	-0.228	0.306	0.67	0.2	0.429	0
16q	-0.13	0	-0.239	-0.142	-0.326	-0.155	0	-0.108	0	-0.135	0	-0.228	0.127	-0.117	-0.377	-0.335	0
17p	0	0	-0.305	-0.318	0	-0.391	-0.104	0	-0.259	-0.391	0	0	0	0.104	0	0	-0.109
17q	0	0	-0.305	-0.318	0	-0.391	0.037	0	0	0.282	0	0	0	0.104	0	0	-0.109
18p	0.104	-0.214	0.337	0.874	0	0	0.108	0	0	-0.328	0	-0.237	-0.348	0	0	0	0
18q	0.104	-0.214	0	0.874	0	0	0.108	0	0	-0.328	0	-0.515	-0.348	0	0	0	0
19p	-0.143	-0.122	0	-0.444	0	-0.134	0	0	-0.306	-0.374	0	-0.235	-0.354	0.1	0	0	-0.234
19q	-0.143	-0.122	0	-0.444	0	-0.134	0	0.334	-0.306	-0.374	0	-0.235	-0.354	0.1	0	0	-0.234
20p	0	0.949	0.147	0.254	0	0	0	0.286	0	-0.147	0	0.178	0.64	0.118	0.498	0	-0.127
20q	0	0.949	0.147	0.739	0	0.201	0	0.286	0	-0.147	0	0.178	0.64	0.118	0.498	0	-0.127
21p	0.28	-0.126	0.256	-0.361	0.302	0	0	0	0	0	0.159	0	0	0	0.131	0	0
21q	0.28	-0.126	0.256	-0.361	0.435	0	0	0	0	0	0.3	0	0	0	0	0	0
22q	-0.119	-0.119	0	0.636	-0.32	-0.39	0	0	0	-0.533	0	-0.481	-0.32	0	0	0	-0.134
Chromosome_Arm	129399TA	1310983TA	1401755TA	1402644TA	1403042TA	1403045TA	1405756TA	1412711TA	1502392TA	1503243TA	1514980TA	1603358TA	1705624TA	1705955TA	1706860TA	1709513TA	1709991TA	num-2	num-1	num_0	num_1	num_2	Type
1p	0	-1	0	0	0	0	1	0	1	0	0	-1	-1	0	0	0	0	0	3	12	2	0	0deletion/3loss/12normal/2gain/0amplification
1q	0	0	0	1	1	1	1	1	1	0	0	1	-1	0	2	0	0	0	1	8	7	1	0deletion/1loss/8normal/7gain/1amplification
2p	0	1	0	0	0	-1	0	0	0	0	0	-1	1	0	0	0	0	0	2	13	2	0	0deletion/2loss/13normal/2gain/0amplification
2q	0	1	0	0	0	0	0	0	0	0	0	-1	1	0	0	0	0	0	1	14	2	0	0deletion/1loss/14normal/2gain/0amplification
3p	0	0	0	-1	0	0	0	1	0	1	0	0	0	0	0	0	0	0	1	14	2	0	0deletion/1loss/14normal/2gain/0amplification
3q	0	0	0	-1	0	0	0	1	0	1	0	0	0	0	0	0	0	0	1	14	2	0	0deletion/1loss/14normal/2gain/0amplification
4p	0	0	0	-1	0	-1	0	0	0	0	-1	0	0	-1	0	0	0	0	4	13	0	0	0deletion/4loss/13normal/0gain/0amplification
4q	0	0	0	-1	0	-1	0	0	0	0	-1	0	0	-1	0	0	0	0	4	13	0	0	0deletion/4loss/13normal/0gain/0amplification
5p	1	-1	-1	1	1	0	0	0	0	1	1	-1	0	0	0	0	0	0	3	9	5	0	0deletion/3loss/9normal/5gain/0amplification
5q	-1	-1	-1	-1	1	0	0	0	0	1	0	-1	0	0	0	0	0	0	5	10	2	0	0deletion/5loss/10normal/2gain/0amplification
6p	0	-1	0	-1	0	0	0	0	0	0	0	0	0	0	0	-1	0	0	3	14	0	0	0deletion/3loss/14normal/0gain/0amplification
6q	-1	-1	0	-1	0	0	0	0	0	0	0	0	0	0	0	-1	0	0	4	13	0	0	0deletion/4loss/13normal/0gain/0amplification
7p	1	1	1	-1	1	0	0	0	0	0	1	0	1	0	1	0	-1	0	2	8	7	0	0deletion/2loss/8normal/7gain/0amplification
7q	1	1	1	-1	1	0	0	0	0	0	1	0	1	0	1	0	-1	0	2	8	7	0	0deletion/2loss/8normal/7gain/0amplification
8p	1	1	-1	-1	0	-1	1	1	-1	0	0	-1	0	1	0	-1	0	0	6	6	5	0	0deletion/6loss/6normal/5gain/0amplification
8q	1	1	1	-1	0	-1	1	1	-1	0	0	1	1	1	0	0	0	0	3	6	8	0	0deletion/3loss/6normal/8gain/0amplification
9p	0	-1	1	0	0	-1	0	1	0	0	1	-1	-1	-1	0	0	0	0	5	9	3	0	0deletion/5loss/9normal/3gain/0amplification
9q	0	-1	0	-1	0	-1	0	1	0	0	0	-1	-1	-1	0	0	0	0	6	10	1	0	0deletion/6loss/10normal/1gain/0amplification
10p	0	1	1	-1	0	0	0	1	0	0	1	0	1	0	1	0	0	0	1	10	6	0	0deletion/1loss/10normal/6gain/0amplification
10q	0	1	1	-1	0	0	0	0	0	0	1	0	1	0	1	0	0	0	1	11	5	0	0deletion/1loss/11normal/5gain/0amplification
11p	0	-1	-1	0	0	-1	0	-1	0	0	0	-1	-1	0	0	0	0	0	6	11	0	0	0deletion/6loss/11normal/0gain/0amplification
11q	0	-1	-1	0	0	-1	0	-1	0	0	0	-1	-1	0	0	0	0	0	6	11	0	0	0deletion/6loss/11normal/0gain/0amplification
12p	0	0	-1	1	0	0	0	1	0	-1	-1	0	1	0	0	0	-1	0	4	10	3	0	0deletion/4loss/10normal/3gain/0amplification
12q	0	0	-1	0	0	0	0	1	0	0	-1	0	1	0	0	0	-1	0	3	12	2	0	0deletion/3loss/12normal/2gain/0amplification
13q	0	0	1	-1	1	0	0	1	-1	-1	0	-1	1	0	0	0	0	0	4	9	4	0	0deletion/4loss/9normal/4gain/0amplification
14q	0	1	-1	0	0	0	0	0	0	-1	0	0	1	0	1	0	0	0	2	12	3	0	0deletion/2loss/12normal/3gain/0amplification
15q	0	0	-1	0	0	0	0	0	0	0	0	-1	0	0	0	0	0	0	2	15	0	0	0deletion/2loss/15normal/0gain/0amplification
16p	-1	2	-1	-1	0	0	0	0	0	0	0	-1	1	1	1	1	0	0	4	8	4	1	0deletion/4loss/8normal/4gain/1amplification
16q	-1	0	-1	-1	-1	-1	0	-1	0	-1	0	-1	1	-1	-1	-1	0	0	11	5	1	0	0deletion/11loss/5normal/1gain/0amplification
17p	0	0	-1	-1	0	-1	-1	0	-1	-1	0	0	0	1	0	0	-1	0	7	9	1	0	0deletion/7loss/9normal/1gain/0amplification
17q	0	0	-1	-1	0	-1	0	0	0	1	0	0	0	1	0	0	-1	0	4	11	2	0	0deletion/4loss/11normal/2gain/0amplification
18p	1	-1	1	1	0	0	1	0	0	-1	0	-1	-1	0	0	0	0	0	4	9	4	0	0deletion/4loss/9normal/4gain/0amplification
18q	1	-1	0	1	0	0	1	0	0	-1	0	-1	-1	0	0	0	0	0	4	10	3	0	0deletion/4loss/10normal/3gain/0amplification
19p	-1	-1	0	-1	0	-1	0	0	-1	-1	0	-1	-1	1	0	0	-1	0	9	7	1	0	0deletion/9loss/7normal/1gain/0amplification
19q	-1	-1	0	-1	0	-1	0	1	-1	-1	0	-1	-1	1	0	0	-1	0	9	6	2	0	0deletion/9loss/6normal/2gain/0amplification
20p	0	2	1	1	0	0	0	1	0	-1	0	1	1	1	1	0	-1	0	2	7	7	1	0deletion/2loss/7normal/7gain/1amplification
20q	0	2	1	1	0	1	0	1	0	-1	0	1	1	1	1	0	-1	0	2	6	8	1	0deletion/2loss/6normal/8gain/1amplification
21p	1	-1	1	-1	1	0	0	0	0	0	1	0	0	0	1	0	0	0	2	10	5	0	0deletion/2loss/10normal/5gain/0amplification
21q	1	-1	1	-1	1	0	0	0	0	0	1	0	0	0	0	0	0	0	2	11	4	0	0deletion/2loss/11normal/4gain/0amplification
22q	-1	-1	0	1	-1	-1	0	0	0	-1	0	-1	-1	0	0	0	-1	0	8	8	1	0	0deletion/8loss/8normal/1gain/0amplification
Arm	# Genes	Amp frequency	Amp frequency score	Amp z-score	Amp q-value	Del frequency	Del frequency score	Del z-score	Del q-value
1p	2439	0.12	0.14	-0.224	0.987	0.18	0.2	0.364	0.895
1q	2242	0.47	0.5	3.38	0.0143	0.06	0.11	-0.518	0.93
2p	1102	0.12	0.13	-1.02	0.987	0.12	0.13	-1.02	0.94
2q	1931	0.12	0.12	-0.715	0.987	0.06	0.07	-1.26	0.94
3p	1252	0.12	0.12	-1.05	0.987	0.06	0.07	-1.55	0.94
3q	1319	0.12	0.12	-1.02	0.987	0.06	0.07	-1.52	0.94
4p	567	0	0	-2.24	0.987	0.24	0.24	-0.399	0.93
4q	1191	0	0	-2.03	0.987	0.24	0.24	-0.0534	0.93
5p	355	0.29	0.36	0.54	0.987	0.18	0.25	-0.317	0.93
5q	1707	0.12	0.17	-0.365	0.987	0.29	0.33	1.18	0.53
6p	1407	0	0	-2.03	0.987	0.18	0.18	-0.504	0.93
6q	1013	0	0	-2.09	0.987	0.24	0.24	-0.155	0.93
7p	740	0.41	0.47	1.73	0.276	0.12	0.2	-0.487	0.93
7q	1491	0.41	0.47	2.27	0.115	0.12	0.2	-0.172	0.93
8p	620	0.29	0.45	1.33	0.525	0.35	0.5	1.74	0.327
8q	1037	0.47	0.57	2.78	0.0368	0.18	0.33	0.576	0.807
9p	541	0.18	0.25	-0.234	0.987	0.29	0.36	0.64	0.803
9q	1321	0.06	0.09	-1.11	0.987	0.35	0.38	1.34	0.447
10p	518	0.35	0.38	0.83	0.813	0.06	0.09	-1.41	0.94
10q	1483	0.29	0.31	0.859	0.813	0.06	0.08	-1.16	0.94
11p	977	0	0	-1.93	0.987	0.35	0.35	0.939	0.695
11q	1785	0	0	-1.68	0.987	0.35	0.35	1.51	0.372
12p	647	0.18	0.23	-0.348	0.987	0.24	0.29	0.0995	0.93
12q	1708	0.12	0.14	-0.612	0.987	0.18	0.2	-0.09	0.93
13q	857	0.24	0.31	0.382	0.987	0.24	0.31	0.382	0.895
14q	1564	0.18	0.2	-0.171	0.987	0.12	0.14	-0.683	0.94
15q	1547	0	0	-2.05	0.987	0.12	0.12	-1.01	0.94
16p	1024	0.29	0.38	1.11	0.666	0.24	0.33	0.658	0.803
16q	815	0.06	0.17	-0.539	0.987	0.65	0.69	3.85	0.00119
17p	779	0.06	0.1	-1.19	0.987	0.41	0.44	1.55	0.372
17q	1882	0.12	0.15	-0.407	0.987	0.24	0.27	0.658	0.803
18p	176	0.24	0.31	0.0411	0.987	0.24	0.31	0.0411	0.93
18q	505	0.18	0.23	-0.414	0.987	0.24	0.29	0.0269	0.93
19p	1111	0.06	0.12	-0.793	0.987	0.53	0.56	2.94	0.0216
19q	1925	0.12	0.25	0.383	0.987	0.53	0.6	3.94	0.00119
20p	455	0.47	0.53	2.13	0.134	0.12	0.22	-0.42	0.93
20q	930	0.53	0.6	3.04	0.0233	0.12	0.25	-0.0433	0.93
21p	13	0.29	0.33	0.175	0.987	0.12	0.17	-1.09	0.94
21q	616	0.24	0.27	-0.0786	0.987	0.12	0.15	-0.983	0.94
22q	1075	0.06	0.11	-0.95	0.987	0.47	0.5	2.34	0.0975

## Sheet: CNV focal peak gene annotation 
	Focal region by GISTIC2.0
Type	Type	chr_arm	wide peak boundaries	q value	residual q value	Number of genes in peak	Number of microRNAs in peak	gene in TCGA	gene in CGC_v80	All genes in wide peak
Gain	3normal/10gain/4amplification	1q21.2	chr1:120520002-150005000	0.15119	0.15119	90	3	NA	BCL9,NOTCH2,PDE4DIP	BCL9,FCGR1A,FCGR1B,FMO5,GJA5,GJA8,NOTCH2,PDZK1,PRKAB2,HIST2H2AA3,HIST2H2AC,HIST2H2BE,HIST2H4A,ITGA10,PEX11B,SEC22B,CHD1L,PDE4DIP,SV2A,RBM8A,SF3B4,PIAS3,POLR3C,TXNIP,MTMR11,CD160,NBPF14,RNF115,BOLA1,ACP6,GPR89B,OTUD7B,LINC00869,POLR3GL,GNRHR2,LIX1L,HFE2,ANKRD35,NBPF12,PPIAL4A,PDIA3P1,NBPF11,NUDT17,NBPF15,ANKRD34A,HIST2H2AB,HIST2H3A,HIST2H2BC,HIST2H2BA,NOTCH2NL,LINC01138,LOC388692,NBPF9,HIST2H2BF,F…
Gain	12normal/3gain/2amplification	6p25.2	chr6:3245002-3435000	0.18456	0.18456	2	0	NA	NA	SLC22A23,PSMG4
Gain	10normal/5gain/2amplification	8p11.23	chr8:37345002-37955000	0.15561	0.15561	10	0	NA	NA	ADRB3,EIF4EBP1,ERLIN2,PROSC,GPR124,BRF2,ZNF703,RAB11FIP1,GOT1L1,LOC728024
Gain	4normal/8gain/5amplification	8q23.1	chr8:105495002-119355000	0.027878	0.027878	30	1	RAD21	EXT1,EIF3E,RAD21,RSPO2	ANGPT1,EXT1,EIF3E,RAD21,TRHR,TRPS1,EIF3H,EBAG9,EMC2,ZFPM2,KCNV1,LRP12,OXR1,SYBU,ENY2,UTP23,NUDCD1,MED30,PKHD1L1,CSMD3,ABRA,TMEM74,SLC30A8,RSPO2,SAMD12,AARD,RAD21-AS1,MIR2053,MIR3610,LINC00536
Gain	11normal/3gain/3amplification	10q22.3	chr10:79845002-82015000	0.1313	0.1313	20	0	NA	NUTM2B	ANXA11,SFTPD,MBL1P,PPIF,ZMIZ1,TMEM254,EIF5AL1,TMEM254-AS1,PLAC9,ZCCHC24,ZMIZ1-AS1,LINC00595,LINC00857,LOC642361,BEND3P3,SFTPA1,SFTPA2,NUTM2B,LINC00856,LOC100288974
Gain	13normal/2gain/2amplification	11p12	chr11:40345002-40755000	0.20079	0.20079	1	0	NA	NA	LRRC4C
Gain	10normal/2gain/5amplification	11q13.3	chr11:69250002-69505000	0.00022415	0.00022415	2	0	CCND1	CCND1	CCND1,ORAOV1
Gain	9normal/3gain/5amplification	17q12	chr17:37545002-37955000	9.704e-05	0.0057113	14	0	ERBB2,CDK12	ERBB2,CDK12	ERBB2,GRB7,NEUROD2,PNMT,MED1,TCAP,STARD3,IKZF3,CDK12,PPP1R1B,MIEN1,FBXL20,PGAP3,MIR4728
Gain	8normal/5gain/4amplification	17q23.2	chr17:59595002-60405000	0.0015224	0.010105	5	0	NA	BRIP1	MED13,INTS2,BRIP1,NACA2,TBC1D3P2
Gain	6normal/6gain/5amplification	20q13.2	chr20:52145002-52560000	0.068745	0.068745	3	0	NA	NA	ZNF217,SUMO1P1,RP4-724E16.2
Loss	10normal/7loss/0deletion	1p36.32	chr1:35002-3755000	0.0054922	0.0054922	101	1	GNB1,TNFRSF14	TNFRSF14,PRDM16	CDK11B,DVL1,MEGF6,GABRD,GNB1,PEX10,PRKCZ,SCNN1D,SKI,TP73,TNFRSF4,MMP23B,MMP23A,TNFRSF14,TNFRSF18,ISG15,PLCH2,SLC35E2,RER1,NOC2L,ARHGEF16,SSU72,WRAP73,SDF4,MXRA8,CPSF3L,C1orf159,AURKAIP1,MRPL20,ATAD3A,PANK4,TP73-AS1,LRRC47,HES4,PRDM16,VWA1,NADK,MMEL1,OR4F5,LINC00115,MORN1,GLTPD1,OR4F16,CCNL2,TAS1R3,ATAD3B,PLEKHN1,PERM1,KIAA1751,LOC115110,ACAP3,UBE2J2,PUSL1,B3GALT6,TPRG1L,FAM213B,ACTRT2,MIB2,SAMD11…
Loss	10normal/7loss/0deletion	2q37.3	chr2:231400002-243199373	0.1451	0.1451	151	3	NA	ACKR3	AGXT,ALPI,ALPP,ALPPL2,KIF1A,BOK,CHRND,CHRNG,COL6A3,DTYMK,GBX2,GPC1,GPR35,HDLBP,HTR2B,INPP5D,KCNJ13,NCL,NDUFA10,SEPT2,NEU2,NPPC,PDCD1,PDE6D,PPP1R7,PSMD1,PTMA,SNORD20,SAG,SPP2,DGKD,PER2,LRRFIP1,GPR55,ECEL1,EIF4E2,HDAC4,FARP2,ARL4C,RAMP1,NMUR1,STK25,COPS8,CAPN10,PASK,ATG4B,SH3BP4,NGEF,SNORD82,SNED1,GIGYF2,TRAF3IP1,ANO7,PRLH,THAP4,ANKMY1,SCLY,ASB1,CAB39,UGT1A10,UGT1A8,UGT1A7,UGT1A6,UGT1A5,UGT1A9,UGT1…
Loss	11normal/6loss/0deletion	4p16.3	chr4:1-1905000	0.21608	0.21608	38	1	FGFR3	FGFR3	ATP5I,CTBP1,DGKQ,FGFR3,GAK,IDUA,LETM1,MYL5,PDE6B,ZNF141,SLBP,MAEA,PCGF3,SPON2,TACC3,CPLX1,SLC26A1,FGFRL1,NKX1-1,PIGG,UVSSA,ABCA11P,MFSD7,TMEM175,CTBP1-AS2,TMEM129,ZNF595,FAM53A,ZNF721,ZNF718,CTBP1-AS,CRIPAK,RNF212,ZNF876P,ZNF732,LOC100129917,LOC100130872,TMED11P
Loss	12normal/5loss/0deletion	4q34.3	chr4:178910002-183065000	0.20993	0.21037	1	0	NA	NA	LINC00290
Loss	9normal/8loss/0deletion	5q11.2	chr5:54710002-57190000	0.0054922	0.0054922	17	0	MAP3K1	IL6ST,MAP3K1	IL6ST,MAP3K1,PPAP2A,DDX4,GPBP1,ANKRD55,SETD9,IL31RA,SLC38A9,MIER3,ACTBL2,RNF138P1,FLJ31104,MIR5687,LOC101928448,LOC101928505,LOC102467147
Loss	8normal/9loss/0deletion	6q21	chr6:106555002-106960000	0.069935	0.075632	1	0	NA	NA	ATG5
Loss	5normal/12loss/0deletion	8p21.3	chr8:10695002-29195000	0.0054922	0.0054922	158	2	NA	PCM1	NAT1,NAT2,ADRA1A,ASAH1,ATP6V1B2,BLK,BMP1,POLR3D,BNIP3L,CHRNA2,CLU,CTSB,DPYSL2,EGR3,DMTN,EPHX2,EXTL3,PTK2B,FDFT1,FGL1,GATA4,GFRA2,GNRH1,LOXL2,LPL,MSR1,NEFM,NEFL,NKX3-1,PCM1,PDGFRL,PNOC,PPP2R2A,PPP3CC,SFTPC,SLC7A2,SLC18A1,STC1,FZD3,TUSC3,ADAM7,TNFRSF10D,TNFRSF10C,TNFRSF10B,TNFRSF10A,FGF17,DOK2,MTMR7,ENTPD4,PHYHIP,SORBS3,NPM2,DLC1,PNMA2,ADAM28,LZTS1,XPO7,TRIM35,RHOBTB2,KIF13B,PSD3,SLC39A14,FGF20,ADA…
Loss	14normal/3loss/0deletion	8q24.3	chr8:144135002-144875000	0.18223	0.18223	25	0	NA	NA	EEF1D,GLI4,LY6H,TSTA3,ZNF623,ZC3H3,PYCRL,RHPN1-AS1,GSDMD,ZNF696,TIGD5,NAPRT1,RHPN1,TOP1MT,MAPK15,ZNF707,BREA2,FAM83H,ZFP41,GPIHBP1,MAFA,MROH6,FAM83H-AS1,CCDC166,MIR4664
Loss	9normal/8loss/0deletion	9q34.11	chr9:131670002-133325000	0.20993	0.21037	24	0	NA	FNBP1	CRAT,TOR1A,PPP2R4,PTGES,USP20,DOLK,FNBP1,NCS1,NUP188,TOR1B,NTMT1,PRRX2,C9orf78,SH3GLB2,DOLPP1,GPR107,FAM73B,ASB6,PHYHD1,C9orf50,IER5L,C9orf106,LINC00963,MIR6855
Loss	11normal/6loss/0deletion	10q26.3	chr10:133795002-135534747	0.1451	0.1451	39	0	NA	NA	ADAM8,CYP2E1,ECHS1,INPP5A,UTF1,DPYSL4,TUBGCP2,DUX4,DUX2,VENTX,CALY,TTC40,LRRC27,GPR123,NKX6-2,KNDC1,MTG1,SYCE1,PRAP1,ZNF511,C10orf91,PWWP2B,PAOX,FUOM,JAKMIP3,STK32C,LINC01168,SPRNP1,FRG2B,SPRN,MIR202,SCART1,DUX4L7,DUX4L6,DUX4L5,DUX4L3,DUX4L2,MIR3944,MIR202HG
Loss	11normal/6loss/0deletion	11p15.5	chr11:130002-1910000	0.096699	0.096699	73	0	HRAS	HRAS	AP2A2,CD151,CTSD,DRD4,DUSP8,HRAS,IRF7,MUC2,MUC6,POLR2L,PSMD13,RNH1,RPLP2,SCT,TALDO1,TSPAN4,TNNI2,RASSF7,IFITM1,BRSK2,IFITM3,DEAF1,IFITM2,PKP3,SIRT3,BET1L,CEND1,CDHR5,TOLLIP,PIDD,PNPLA2,PHRF1,SIGIRR,RIC8A,EPS8L2,CHID1,SLC25A22,ATHL1,PTDSS2,MOB2,SYT8,ODF3,LRRC56,LOC143666,SCGB1C1,NLRP6,NS3BP,TOLLIP-AS1,C11orf35,EFCAB4A,TMEM80,ANO9,KRTAP5-AS1,B4GALNT4,PDDC1,KRTAP5-1,KRTAP5-3,KRTAP5-4,IFITM5,FAM99A,I…
Loss	6normal/11loss/0deletion	11q25	chr11:133400002-135006516	0.050507	0.050507	14	0	NA	NA	IGSF9B,NCAPD3,ACAD8,B3GAT1,THYN1,JAM3,GLB1L2,VPS26B,GLB1L3,SPATA19,MIR4697HG,LOC283177,RP11-713P17.3,MIR4697
Loss	9normal/8loss/0deletion	13q34	chr13:114200002-115169878	0.079853	0.079853	14	0	NA	NA	ATP4B,GAS6,GRK1,TFDP1,CDC16,RASA3,UPF3A,CHAMP1,TMEM255B,LINC00452,GAS6-AS1,LINC00552,GAS6-AS2,LINC00565
Loss	13normal/4loss/0deletion	14q32.12	chr14:89070002-102020000	0.15525	0.21608	206	3	NA	TCL1A,TRIP11,GOLGA5,DICER1,TCL6,BCL11B	SERPINA3,BDKRB1,BDKRB2,CALM1,SERPINA6,FOXN3,CHGA,EML1,IFI27,ITPK1,ATXN3,NDUFB1,SERPINA5,SERPINA1,SERPINA4,LGMN,PSMC1,VRK1,WARS,YY1,GPR68,TCL1A,DLK1,CCNK,RPS6KA5,TRIP11,TCL1B,GOLGA5,FBLN5,CYP46A1,PAPOLA,DICER1,TMEM251,TCL6,FOXN3-AS2,SERPINA10,GLRX5,EVL,GSKIP,ASB2,CPSF2,NRDE2,ATG2B,UBR7,MEG3,SMEK1,BTBD7,TDP1,KCNK13,C14orf132,DDX24,UNC79,BEGAIN,PPP4R4,MOAP1,BCL11B,OTUB2,MEG8,WDR25,LINC00341,CLMN,CAT…
Loss	11normal/6loss/0deletion	14q32.33	chr14:105645002-107349540	0.040674	0.41072	15	0	NA	NA	CRIP1,CRIP2,ELK2AP,BRF1,ADAM6,MTA1,KIAA0125,PACS2,TMEM121,BTBD6,C14orf80,LINC00226,LINC00221,TEX22,MIR8071-1
Loss	11normal/6loss/0deletion	16p13.3	chr16:1-2400000	0.15241	0.15241	128	0	RPS2	TSC2,AXIN1,TRAF7	ABCA3,ARHGDIG,CLCN7,ECI1,DNASE1L2,E4F1,GFER,HAGH,HBA1,HBA2,HBM,HBQ1,HBZ,IGFALS,MPG,NDUFB10,NME3,NME4,NTHL1,PKD1,RPL3L,RPS2,CAPN15,SSTR5,TPSAB1,TSC2,UBE2I,NPRL3,AXIN1,RGS11,CACNA1H,BAIAP3,RHBDL1,PIGQ,SYNGR3,SLC9A3R2,RAB11FIP3,IFT140,TELO2,NUBP2,MSLN,STUB1,MRPL28,TBL3,RNPS1,MAPK8IP3,TPSD1,TPSG1,RAB26,DECR2,SNORA64,SNORD60,SOX8,POLR3K,MSRB1,GNG13,LUC7L,CASKIN1,CRAMP1L,RAB40C,TMEM8A,CHTF18,MLST8,RHBD…
Loss	3normal/14loss/0deletion	16q24.1	chr16:83800002-86260000	0.040674	0.040674	34	0	NA	NA	COX4I1,HSBP1,IRF8,MBTPS1,TAF1C,USP10,KIAA0513,ATP2C2,EMC8,GSE1,COTL1,MLYCD,OSGIN1,GINS2,NECAB2,ZDHHC7,TLDC1,WFDC1,KLHL36,HSDL1,CRISPLD2,KCNG4,DNAAF1,SLC38A8,ADAD2,LINC00311,FAM92B,LOC400548,C16orf74,MIR1910,LINC01082,MIR5093,MIR6774,MIR7851
Loss	11normal/6loss/0deletion	17q12	chr17:36105002-36455000	0.20993	0.21037	6	0	NA	NA	TBC1D3F,YWHAEP7,TBC1D3C,LOC440434,TBC1D3,TBC1D3H
Loss	9normal/8loss/0deletion	18q12.2	chr18:34395002-36800000	0.098789	0.096699	3	0	NA	NA	CELF4,KIAA1328,MIR4318
Loss	8normal/9loss/0deletion	19p13.3	chr19:290002-2390000	0.0054922	0.0054922	91	0	RPS15,STK11	STK11,TCF3,FSTL3	AMH,ATP5D,AZU1,HCN2,BSG,CDC34,CIRBP,CNN2,CSNK1G2,CFD,ARID3A,EFNA2,ELANE,GAMT,MKNK2,GPX4,GZMM,OAZ1,PALM,POLR2E,POLRMT,PRTN3,PTBP1,RPS15,STK11,TCF3,MADCAM1,SF3A2,AP3D1,MED16,FSTL3,APC2,ABCA7,UQCR11,SBNO2,HMHA1,SHC2,DAZAP1,FGF22,THEG,LSM7,MBD3,MIER2,PCSK4,C19orf24,PLEKHJ1,BTBD2,RNF126,SPPL2B,WDR18,REXO1,LPPR3,ABHD17A,KLF16,DOT1L,KISS1R,MUM1,MIDN,R3HDM4,TMEM259,TPGS1,REEP6,IZUMO4,SCAMP4,ADAT3,GRIN3B,…
Loss	14normal/3loss/0deletion	20q13.33	chr20:59655002-63025520	0.22781	0.21608	94	2	NA	PTK6,SS18L1	CDH4,CHRNA4,COL9A3,EEF1A2,NPBWR2,KCNQ2,LAMA5,MYT1,NTSR1,OPRL1,PSMA7,PTK6,RPS21,SRMS,TAF4,TCEA2,TPD52L2,TNFRSF6B,OSBPL2,ARFRP1,RGS19,TCFL5,ADRM1,OGFR,DIDO1,HRH3,PRPF6,SS18L1,MTG2,GMEB2,SLCO4A1,STMN3,RTEL1,SOX18,YTHDF1,LIME1,UCKL1,GID8,PCMTD2,MRGBP,ARFGAP1,SLC2A4RG,ZNF512B,COL20A1,SLC17A9,RP11-305P22.9,C20orf195,PPDPF,BIRC7,DNAJC5,CABLES2,ZGPAT,HELZ2,BHLHE23,NKAIN4,C20orf166,GATA5,ZBTB46,SAMD10,ABH…
		t.test significant region result：
		Region	CNV low group(mean ratio)	CNV low group(mean ratio)	CNV high group(median ratio)	CNV high group(median ratio)	CNV high group(num samples)	CNV low group(num samples)	t.test p.value
		chr19:290002-2390000	-0.414913	0.0792283	-0.436735	0.13524	8	9	0.000353509
		chr16:1-2400000	-0.142915	0.562438	-0.19976	0.59062	8	9	0.00208883
		chr4:1-1905000	-0.265005	0.0357031	-0.26303	0.034113	8	9	0.0131655
		chr9:131670002-133325000	-0.26088	0.0658034	-0.26416	0.054518	8	9	0.013713
		chr8:10695002-29195000	-0.387348	-0.00771922	-0.423995	-0.13251	8	9	0.0140524
		chr1:35002-3755000	-0.298939	0.00302571	-0.35065	0.049114	8	9	0.019609
		chr2:231400002-243199373	-0.229055	0.0328531	-0.185335	0.0091705	8	9	0.021811
		chr11:133400002-135006516	-0.30092	-0.0754347	-0.30252	-0.11978	8	9	0.0248869
	t.test significant region：
	Type	chr_arm	wide peak boundaries	q value	residual q value	Number of genes in peak	Number of microRNAs in peak	gene in TCGA	gene in CGC_v80
	Loss	8p21.3	chr8:10695002-29195000	0.0054922	0.0054922	158	2	NA	PCM1	NAT1,NAT2,ADRA1A,ASAH1,ATP6V1B2,BLK,BMP1,POLR3D,BNIP3L,CHRNA2,CLU,CTSB,DPYSL2,EGR3,DMTN,EPHX2,EXTL3,PTK2B,FDFT1,FGL1,GATA4,GFRA2,GNRH1,LOXL2,LPL,MSR1,NEFM,NEFL,NKX3-1,PCM1,PDGFRL,PNOC,PPP2R2A,PPP3CC,SFTPC,SLC7A2,SLC18A1,STC1,FZD3,TUSC3,ADAM7,TNFRSF10D,TNFRSF10C,TNFRSF10B,TNFRSF10A,FGF17,DOK2,MTMR7,ENTPD4,PHYHIP,SORBS3,NPM2,DLC1,PNMA2,ADAM28,LZTS1,XPO7,TRIM35,RHOBTB2,KIF13B,PSD3,SLC39A14,FGF20,ADA…
	Loss	19p13.3	chr19:290002-2390000	0.0054922	0.0054922	91	0	RPS15,STK11	STK11,TCF3,FSTL3	AMH,ATP5D,AZU1,HCN2,BSG,CDC34,CIRBP,CNN2,CSNK1G2,CFD,ARID3A,EFNA2,ELANE,GAMT,MKNK2,GPX4,GZMM,OAZ1,PALM,POLR2E,POLRMT,PRTN3,PTBP1,RPS15,STK11,TCF3,MADCAM1,SF3A2,AP3D1,MED16,FSTL3,APC2,ABCA7,UQCR11,SBNO2,HMHA1,SHC2,DAZAP1,FGF22,THEG,LSM7,MBD3,MIER2,PCSK4,C19orf24,PLEKHJ1,BTBD2,RNF126,SPPL2B,WDR18,REXO1,LPPR3,ABHD17A,KLF16,DOT1L,KISS1R,MUM1,MIDN,R3HDM4,TMEM259,TPGS1,REEP6,IZUMO4,SCAMP4,ADAT3,GRIN3B,…
	Loss	1p36.32	chr1:35002-3755000	0.0054922	0.0054922	101	1	GNB1,TNFRSF14	TNFRSF14,PRDM16	CDK11B,DVL1,MEGF6,GABRD,GNB1,PEX10,PRKCZ,SCNN1D,SKI,TP73,TNFRSF4,MMP23B,MMP23A,TNFRSF14,TNFRSF18,ISG15,PLCH2,SLC35E2,RER1,NOC2L,ARHGEF16,SSU72,WRAP73,SDF4,MXRA8,CPSF3L,C1orf159,AURKAIP1,MRPL20,ATAD3A,PANK4,TP73-AS1,LRRC47,HES4,PRDM16,VWA1,NADK,MMEL1,OR4F5,LINC00115,MORN1,GLTPD1,OR4F16,CCNL2,TAS1R3,ATAD3B,PLEKHN1,PERM1,KIAA1751,LOC115110,ACAP3,UBE2J2,PUSL1,B3GALT6,TPRG1L,FAM213B,ACTRT2,MIB2,SAMD11…
	Loss	11q25	chr11:133400002-135006516	0.050507	0.050507	14	0	NA	NA	IGSF9B,NCAPD3,ACAD8,B3GAT1,THYN1,JAM3,GLB1L2,VPS26B,GLB1L3,SPATA19,MIR4697HG,LOC283177,RP11-713P17.3,MIR4697
	Loss	2q37.3	chr2:231400002-243199373	0.1451	0.1451	151	3	NA	ACKR3	AGXT,ALPI,ALPP,ALPPL2,KIF1A,BOK,CHRND,CHRNG,COL6A3,DTYMK,GBX2,GPC1,GPR35,HDLBP,HTR2B,INPP5D,KCNJ13,NCL,NDUFA10,SEPT2,NEU2,NPPC,PDCD1,PDE6D,PPP1R7,PSMD1,PTMA,SNORD20,SAG,SPP2,DGKD,PER2,LRRFIP1,GPR55,ECEL1,EIF4E2,HDAC4,FARP2,ARL4C,RAMP1,NMUR1,STK25,COPS8,CAPN10,PASK,ATG4B,SH3BP4,NGEF,SNORD82,SNED1,GIGYF2,TRAF3IP1,ANO7,PRLH,THAP4,ANKMY1,SCLY,ASB1,CAB39,UGT1A10,UGT1A8,UGT1A7,UGT1A6,UGT1A5,UGT1A9,UGT1…
	Loss	16p13.3	chr16:1-2400000	0.15241	0.15241	128	0	RPS2	TSC2,AXIN1,TRAF7	ABCA3,ARHGDIG,CLCN7,ECI1,DNASE1L2,E4F1,GFER,HAGH,HBA1,HBA2,HBM,HBQ1,HBZ,IGFALS,MPG,NDUFB10,NME3,NME4,NTHL1,PKD1,RPL3L,RPS2,CAPN15,SSTR5,TPSAB1,TSC2,UBE2I,NPRL3,AXIN1,RGS11,CACNA1H,BAIAP3,RHBDL1,PIGQ,SYNGR3,SLC9A3R2,RAB11FIP3,IFT140,TELO2,NUBP2,MSLN,STUB1,MRPL28,TBL3,RNPS1,MAPK8IP3,TPSD1,TPSG1,RAB26,DECR2,SNORA64,SNORD60,SOX8,POLR3K,MSRB1,GNG13,LUC7L,CASKIN1,CRAMP1L,RAB40C,TMEM8A,CHTF18,MLST8,RHBD…
	Loss	9q34.11	chr9:131670002-133325000	0.20993	0.21037	24	0	NA	FNBP1	CRAT,TOR1A,PPP2R4,PTGES,USP20,DOLK,FNBP1,NCS1,NUP188,TOR1B,NTMT1,PRRX2,C9orf78,SH3GLB2,DOLPP1,GPR107,FAM73B,ASB6,PHYHD1,C9orf50,IER5L,C9orf106,LINC00963,MIR6855
	Loss	4p16.3	chr4:1-1905000	0.21608	0.21608	38	1	FGFR3	FGFR3	ATP5I,CTBP1,DGKQ,FGFR3,GAK,IDUA,LETM1,MYL5,PDE6B,ZNF141,SLBP,MAEA,PCGF3,SPON2,TACC3,CPLX1,SLC26A1,FGFRL1,NKX1-1,PIGG,UVSSA,ABCA11P,MFSD7,TMEM175,CTBP1-AS2,TMEM129,ZNF595,FAM53A,ZNF721,ZNF718,CTBP1-AS,CRIPAK,RNF212,ZNF876P,ZNF732,LOC100129917,LOC100130872,TMED11P

## Sheet: CNV focal peak raw_data
Sample	Patient ID	wide_peak_boundaries	CN_log_ratio	judgement1	judgement2	judgement3
129399TA	8	chr1:120520002-150005000	0.58345	gain	gain	1
129399TA	8	chr6:3245002-3435000	0.16715	gain	gain	1
129399TA	8	chr8:37345002-37955000	-0.18232	loss	loss	-1
129399TA	8	chr8:105495002-119355000	0.41747	gain	gain	1
129399TA	8	chr10:79845002-82015000	3.6569	gain	amplification	2
129399TA	8	chr11:40345002-40755000	-0.010508	normal	normal	0
129399TA	8	chr11:69250002-69505000	-0.16828	loss	loss	-1
129399TA	8	chr17:37545002-37955000	3.6569	gain	amplification	2
129399TA	8	chr17:59595002-60405000	-0.02603	normal	normal	0
129399TA	8	chr20:52145002-52560000	0.095508	normal	normal	0
129399TA	8	chr1:35002-3755000	-0.14039	loss	loss	-1
129399TA	8	chr2:231400002-243199373	-0.16026	loss	loss	-1
129399TA	8	chr4:1-1905000	-0.16561	loss	loss	-1
129399TA	8	chr4:178910002-183065000	0.0075	normal	normal	0
129399TA	8	chr5:54710002-57190000	-0.15503	loss	loss	-1
129399TA	8	chr6:106555002-106960000	-0.1779	loss	loss	-1
129399TA	8	chr8:10695002-29195000	-0.18232	loss	loss	-1
129399TA	8	chr8:144135002-144875000	0.14013	gain	gain	1
129399TA	8	chr9:131670002-133325000	-0.068931	normal	normal	0
129399TA	8	chr10:133795002-135534747	-0.074544	normal	normal	0
129399TA	8	chr11:130002-1910000	-0.1985	loss	loss	-1
129399TA	8	chr11:133400002-135006516	-0.1837	loss	loss	-1
129399TA	8	chr13:114200002-115169878	-0.41091	loss	loss	-1
129399TA	8	chr14:89070002-102020000	-0.019177	normal	normal	0
129399TA	8	chr14:105645002-107349540	-0.11247	loss	loss	-1
129399TA	8	chr16:1-2400000	-0.25733	loss	loss	-1
129399TA	8	chr16:83800002-86260000	-0.30921	loss	loss	-1
129399TA	8	chr17:36105002-36455000	0.39894	gain	gain	1
129399TA	8	chr18:34395002-36800000	-0.11195	loss	loss	-1
129399TA	8	chr19:290002-2390000	-0.32426	loss	loss	-1
129399TA	8	chr20:59655002-63025520	-0.12434	loss	loss	-1
1310983TA	11	chr1:120520002-150005000	0.71302	gain	gain	1
1310983TA	11	chr6:3245002-3435000	-0.1779	loss	loss	-1
1310983TA	11	chr8:37345002-37955000	0.72867	gain	gain	1
1310983TA	11	chr8:105495002-119355000	0.71961	gain	gain	1
1310983TA	11	chr10:79845002-82015000	0.22083	gain	gain	1
1310983TA	11	chr11:40345002-40755000	-0.16115	loss	loss	-1
1310983TA	11	chr11:69250002-69505000	-0.12914	loss	loss	-1
1310983TA	11	chr17:37545002-37955000	0.040609	normal	normal	0
1310983TA	11	chr17:59595002-60405000	0.024408	normal	normal	0
1310983TA	11	chr20:52145002-52560000	0.99468	gain	amplification	2
1310983TA	11	chr1:35002-3755000	-0.078411	normal	normal	0
1310983TA	11	chr2:231400002-243199373	0.24295	gain	gain	1
1310983TA	11	chr4:1-1905000	0.034536	normal	normal	0
1310983TA	11	chr4:178910002-183065000	-0.016017	normal	normal	0
1310983TA	11	chr5:54710002-57190000	-0.16726	loss	loss	-1
1310983TA	11	chr6:106555002-106960000	-0.1853	loss	loss	-1
1310983TA	11	chr8:10695002-29195000	0.72867	gain	gain	1
1310983TA	11	chr8:144135002-144875000	0.88926	gain	gain	1
1310983TA	11	chr9:131670002-133325000	-0.14952	loss	loss	-1
1310983TA	11	chr10:133795002-135534747	0.22083	gain	gain	1
1310983TA	11	chr11:130002-1910000	-0.086784	normal	normal	0
1310983TA	11	chr11:133400002-135006516	-0.16447	loss	loss	-1
1310983TA	11	chr13:114200002-115169878	0.022725	normal	normal	0
1310983TA	11	chr14:89070002-102020000	0.21256	gain	gain	1
1310983TA	11	chr14:105645002-107349540	0.21256	gain	gain	1
1310983TA	11	chr16:1-2400000	1.2871	gain	amplification	2
1310983TA	11	chr16:83800002-86260000	-0.0012473	normal	normal	0
1310983TA	11	chr17:36105002-36455000	0.040609	normal	normal	0
1310983TA	11	chr18:34395002-36800000	-0.21441	loss	loss	-1
1310983TA	11	chr19:290002-2390000	-0.090493	normal	normal	0
1310983TA	11	chr20:59655002-63025520	1.2497	gain	amplification	2
1401755TA	14	chr1:120520002-150005000	2.7929	gain	amplification	2
1401755TA	14	chr6:3245002-3435000	1.6838	gain	amplification	2
1401755TA	14	chr8:37345002-37955000	0.37364	gain	gain	1
1401755TA	14	chr8:105495002-119355000	3.2213	gain	amplification	2
1401755TA	14	chr10:79845002-82015000	-0.18798	loss	loss	-1
1401755TA	14	chr11:40345002-40755000	1.7735	gain	amplification	2
1401755TA	14	chr11:69250002-69505000	0.28548	gain	gain	1
1401755TA	14	chr17:37545002-37955000	-0.32901	loss	loss	-1
1401755TA	14	chr17:59595002-60405000	0.92553	gain	amplification	2
1401755TA	14	chr20:52145002-52560000	1.018	gain	amplification	2
1401755TA	14	chr1:35002-3755000	-0.36397	loss	loss	-1
1401755TA	14	chr2:231400002-243199373	-0.70136	loss	loss	-1
1401755TA	14	chr4:1-1905000	-0.36045	loss	loss	-1
1401755TA	14	chr4:178910002-183065000	-0.49819	loss	loss	-1
1401755TA	14	chr5:54710002-57190000	-0.59682	loss	loss	-1
1401755TA	14	chr6:106555002-106960000	0.55	gain	gain	1
1401755TA	14	chr8:10695002-29195000	-0.635	loss	loss	-1
1401755TA	14	chr8:144135002-144875000	-0.39375	loss	loss	-1
1401755TA	14	chr9:131670002-133325000	-0.38895	loss	loss	-1
1401755TA	14	chr10:133795002-135534747	0.10672	gain	gain	1
1401755TA	14	chr11:130002-1910000	-0.051316	normal	normal	0
1401755TA	14	chr11:133400002-135006516	-0.56416	loss	loss	-1
1401755TA	14	chr13:114200002-115169878	0.74081	gain	gain	1
1401755TA	14	chr14:89070002-102020000	-0.67141	loss	loss	-1
1401755TA	14	chr14:105645002-107349540	-0.33998	loss	loss	-1
1401755TA	14	chr16:1-2400000	-0.39864	loss	loss	-1
1401755TA	14	chr16:83800002-86260000	-0.39174	loss	loss	-1
1401755TA	14	chr17:36105002-36455000	-0.32901	loss	loss	-1
1401755TA	14	chr18:34395002-36800000	-0.34905	loss	loss	-1
1401755TA	14	chr19:290002-2390000	-0.75926	loss	loss	-1
1401755TA	14	chr20:59655002-63025520	0.51786	gain	gain	1
1402644TA	35	chr1:120520002-150005000	0.97543	gain	amplification	2
1402644TA	35	chr6:3245002-3435000	-0.13355	loss	loss	-1
1402644TA	35	chr8:37345002-37955000	-0.63651	loss	loss	-1
1402644TA	35	chr8:105495002-119355000	0.37479	gain	gain	1
1402644TA	35	chr10:79845002-82015000	-0.17563	loss	loss	-1
1402644TA	35	chr11:40345002-40755000	0.04954	normal	normal	0
1402644TA	35	chr11:69250002-69505000	3.6569	gain	amplification	2
1402644TA	35	chr17:37545002-37955000	3.6569	gain	amplification	2
1402644TA	35	chr17:59595002-60405000	-0.31937	loss	loss	-1
1402644TA	35	chr20:52145002-52560000	0.82099	gain	gain	1
1402644TA	35	chr1:35002-3755000	0.096816	normal	normal	0
1402644TA	35	chr2:231400002-243199373	0.070673	normal	normal	0
1402644TA	35	chr4:1-1905000	-0.6351	loss	loss	-1
1402644TA	35	chr4:178910002-183065000	-0.34985	loss	loss	-1
1402644TA	35	chr5:54710002-57190000	-0.49298	loss	loss	-1
1402644TA	35	chr6:106555002-106960000	-0.48292	loss	loss	-1
1402644TA	35	chr8:10695002-29195000	-0.63651	loss	loss	-1
1402644TA	35	chr8:144135002-144875000	0.4485	gain	gain	1
1402644TA	35	chr9:131670002-133325000	-0.31634	loss	loss	-1
1402644TA	35	chr10:133795002-135534747	-0.15426	loss	loss	-1
1402644TA	35	chr11:130002-1910000	0.04954	normal	normal	0
1402644TA	35	chr11:133400002-135006516	-0.063569	normal	normal	0
1402644TA	35	chr13:114200002-115169878	-0.64603	loss	loss	-1
1402644TA	35	chr14:89070002-102020000	0.05466	normal	normal	0
1402644TA	35	chr14:105645002-107349540	0.05466	normal	normal	0
1402644TA	35	chr16:1-2400000	-0.14219	loss	loss	-1
1402644TA	35	chr16:83800002-86260000	-0.12004	loss	loss	-1
1402644TA	35	chr17:36105002-36455000	-0.30381	loss	loss	-1
1402644TA	35	chr18:34395002-36800000	0.87368	gain	gain	1
1402644TA	35	chr19:290002-2390000	-0.45426	loss	loss	-1
1402644TA	35	chr20:59655002-63025520	0.7391	gain	gain	1
1403042TA	36	chr1:120520002-150005000	0.87906	gain	gain	1
1403042TA	36	chr6:3245002-3435000	-0.00013862	normal	normal	0
1403042TA	36	chr8:37345002-37955000	-0.022744	normal	normal	0
1403042TA	36	chr8:105495002-119355000	-0.022744	normal	normal	0
1403042TA	36	chr10:79845002-82015000	-0.03885	normal	normal	0
1403042TA	36	chr11:40345002-40755000	-0.013264	normal	normal	0
1403042TA	36	chr11:69250002-69505000	0.057083	normal	normal	0
1403042TA	36	chr17:37545002-37955000	-0.30921	loss	loss	-1
1403042TA	36	chr17:59595002-60405000	0.021744	normal	normal	0
1403042TA	36	chr20:52145002-52560000	0.40627	gain	gain	1
1403042TA	36	chr1:35002-3755000	0.0558	normal	normal	0
1403042TA	36	chr2:231400002-243199373	0.0091705	normal	normal	0
1403042TA	36	chr4:1-1905000	0.046104	normal	normal	0
1403042TA	36	chr4:178910002-183065000	-0.050506	normal	normal	0
1403042TA	36	chr5:54710002-57190000	0.62697	gain	gain	1
1403042TA	36	chr6:106555002-106960000	0.0066653	normal	normal	0
1403042TA	36	chr8:10695002-29195000	-0.014503	normal	normal	0
1403042TA	36	chr8:144135002-144875000	0.17483	gain	gain	1
1403042TA	36	chr9:131670002-133325000	0.20641	gain	gain	1
1403042TA	36	chr10:133795002-135534747	0.014609	normal	normal	0
1403042TA	36	chr11:130002-1910000	0.17498	gain	gain	1
1403042TA	36	chr11:133400002-135006516	-0.11978	loss	loss	-1
1403042TA	36	chr13:114200002-115169878	0.55726	gain	gain	1
1403042TA	36	chr14:89070002-102020000	-0.026304	normal	normal	0
1403042TA	36	chr14:105645002-107349540	0.21991	gain	gain	1
1403042TA	36	chr16:1-2400000	0.24716	gain	gain	1
1403042TA	36	chr16:83800002-86260000	-0.32554	loss	loss	-1
1403042TA	36	chr17:36105002-36455000	-0.30921	loss	loss	-1
1403042TA	36	chr18:34395002-36800000	-0.12095	loss	loss	-1
1403042TA	36	chr19:290002-2390000	0.31578	gain	gain	1
1403042TA	36	chr20:59655002-63025520	0.15517	gain	gain	1
1403045TA	37	chr1:120520002-150005000	0.27852	gain	gain	1
1403045TA	37	chr6:3245002-3435000	0.020483	normal	normal	0
1403045TA	37	chr8:37345002-37955000	0.0026357	normal	normal	0
1403045TA	37	chr8:105495002-119355000	0.026514	normal	normal	0
1403045TA	37	chr10:79845002-82015000	-0.1246	loss	loss	-1
1403045TA	37	chr11:40345002-40755000	-0.13846	loss	loss	-1
1403045TA	37	chr11:69250002-69505000	3.6569	gain	amplification	2
1403045TA	37	chr17:37545002-37955000	3.6569	gain	amplification	2
1403045TA	37	chr17:59595002-60405000	3.6569	gain	amplification	2
1403045TA	37	chr20:52145002-52560000	0.2156	gain	gain	1
1403045TA	37	chr1:35002-3755000	0.0076392	normal	normal	0
1403045TA	37	chr2:231400002-243199373	0.034677	normal	normal	0
1403045TA	37	chr4:1-1905000	-0.12934	loss	loss	-1
1403045TA	37	chr4:178910002-183065000	-0.44037	loss	loss	-1
1403045TA	37	chr5:54710002-57190000	-0.0030475	normal	normal	0
1403045TA	37	chr6:106555002-106960000	0.020483	normal	normal	0
1403045TA	37	chr8:10695002-29195000	-0.37245	loss	loss	-1
1403045TA	37	chr8:144135002-144875000	0.074984	normal	normal	0
1403045TA	37	chr9:131670002-133325000	-0.11247	loss	loss	-1
1403045TA	37	chr10:133795002-135534747	-0.12979	loss	loss	-1
1403045TA	37	chr11:130002-1910000	-0.13846	loss	loss	-1
1403045TA	37	chr11:133400002-135006516	-0.42134	loss	loss	-1
1403045TA	37	chr13:114200002-115169878	-0.14438	loss	loss	-1
1403045TA	37	chr14:89070002-102020000	0.38072	gain	gain	1
1403045TA	37	chr14:105645002-107349540	0.51542	gain	gain	1
1403045TA	37	chr16:1-2400000	0.10351	gain	gain	1
1403045TA	37	chr16:83800002-86260000	-0.16739	loss	loss	-1
1403045TA	37	chr17:36105002-36455000	3.6569	gain	amplification	2
1403045TA	37	chr18:34395002-36800000	-0.089831	normal	normal	0
1403045TA	37	chr19:290002-2390000	-0.12772	loss	loss	-1
1403045TA	37	chr20:59655002-63025520	0.36723	gain	gain	1
1405756TA	38	chr1:120520002-150005000	0.25621	gain	gain	1
1405756TA	38	chr6:3245002-3435000	-0.081472	normal	normal	0
1405756TA	38	chr8:37345002-37955000	0.11506	gain	gain	1
1405756TA	38	chr8:105495002-119355000	0.36772	gain	gain	1
1405756TA	38	chr10:79845002-82015000	0	normal	normal	0
1405756TA	38	chr11:40345002-40755000	-0.0034627	normal	normal	0
1405756TA	38	chr11:69250002-69505000	-0.029448	normal	normal	0
1405756TA	38	chr17:37545002-37955000	0.28548	gain	gain	1
1405756TA	38	chr17:59595002-60405000	0.21653	gain	gain	1
1405756TA	38	chr20:52145002-52560000	1.1769	gain	amplification	2
1405756TA	38	chr1:35002-3755000	-0.0041546	normal	normal	0
1405756TA	38	chr2:231400002-243199373	-0.015879	normal	normal	0
1405756TA	38	chr4:1-1905000	0.034113	normal	normal	0
1405756TA	38	chr4:178910002-183065000	0.0044411	normal	normal	0
1405756TA	38	chr5:54710002-57190000	0.010285	normal	normal	0
1405756TA	38	chr6:106555002-106960000	0.020763	normal	normal	0
1405756TA	38	chr8:10695002-29195000	-0.13251	loss	loss	-1
1405756TA	38	chr8:144135002-144875000	0.092605	normal	normal	0
1405756TA	38	chr9:131670002-133325000	0.42974	gain	gain	1
1405756TA	38	chr10:133795002-135534747	-0.061152	normal	normal	0
1405756TA	38	chr11:130002-1910000	0.01419	normal	normal	0
1405756TA	38	chr11:133400002-135006516	-0.18421	loss	loss	-1
1405756TA	38	chr13:114200002-115169878	-0.10342	loss	loss	-1
1405756TA	38	chr14:89070002-102020000	-0.1233	loss	loss	-1
1405756TA	38	chr14:105645002-107349540	0.10045	gain	gain	1
1405756TA	38	chr16:1-2400000	0.26341	gain	gain	1
1405756TA	38	chr16:83800002-86260000	-0.11613	loss	loss	-1
1405756TA	38	chr17:36105002-36455000	0.28548	gain	gain	1
1405756TA	38	chr18:34395002-36800000	0.080456	normal	normal	0
1405756TA	38	chr19:290002-2390000	0.15741	gain	gain	1
1405756TA	38	chr20:59655002-63025520	0.15159	gain	gain	1
1412711TA	17	chr1:120520002-150005000	0.33448	gain	gain	1
1412711TA	17	chr6:3245002-3435000	3.0301	gain	amplification	2
1412711TA	17	chr8:37345002-37955000	0.11697	gain	gain	1
1412711TA	17	chr8:105495002-119355000	0.09827	normal	normal	0
1412711TA	17	chr10:79845002-82015000	-0.012024	normal	normal	0
1412711TA	17	chr11:40345002-40755000	-0.077745	normal	normal	0
1412711TA	17	chr11:69250002-69505000	2.0172	gain	amplification	2
1412711TA	17	chr17:37545002-37955000	1.2905	gain	amplification	2
1412711TA	17	chr17:59595002-60405000	0.87687	gain	gain	1
1412711TA	17	chr20:52145002-52560000	0.20855	gain	gain	1
1412711TA	17	chr1:35002-3755000	0.097397	normal	normal	0
1412711TA	17	chr2:231400002-243199373	-0.13665	loss	loss	-1
1412711TA	17	chr4:1-1905000	0.015587	normal	normal	0
1412711TA	17	chr4:178910002-183065000	-0.073209	normal	normal	0
1412711TA	17	chr5:54710002-57190000	0.082621	normal	normal	0
1412711TA	17	chr6:106555002-106960000	-0.22502	loss	loss	-1
1412711TA	17	chr8:10695002-29195000	0.28026	gain	gain	1
1412711TA	17	chr8:144135002-144875000	0.26687	gain	gain	1
1412711TA	17	chr9:131670002-133325000	0.15577	gain	gain	1
1412711TA	17	chr10:133795002-135534747	0.11814	gain	gain	1
1412711TA	17	chr11:130002-1910000	0.047978	normal	normal	0
1412711TA	17	chr11:133400002-135006516	-0.21169	loss	loss	-1
1412711TA	17	chr13:114200002-115169878	0.19664	gain	gain	1
1412711TA	17	chr14:89070002-102020000	-0.0069195	normal	normal	0
1412711TA	17	chr14:105645002-107349540	0.10906	gain	gain	1
1412711TA	17	chr16:1-2400000	0.59062	gain	gain	1
1412711TA	17	chr16:83800002-86260000	-0.20361	loss	loss	-1
1412711TA	17	chr17:36105002-36455000	0.2321	gain	gain	1
1412711TA	17	chr18:34395002-36800000	-0.065581	normal	normal	0
1412711TA	17	chr19:290002-2390000	0.088258	normal	normal	0
1412711TA	17	chr20:59655002-63025520	0.67215	gain	gain	1
1502392TA	39	chr1:120520002-150005000	0.48406	gain	gain	1
1502392TA	39	chr6:3245002-3435000	0.89367	gain	gain	1
1502392TA	39	chr8:37345002-37955000	3.6569	gain	amplification	2
1502392TA	39	chr8:105495002-119355000	0.87428	gain	gain	1
1502392TA	39	chr10:79845002-82015000	0.025812	normal	normal	0
1502392TA	39	chr11:40345002-40755000	0.077718	normal	normal	0
1502392TA	39	chr11:69250002-69505000	-0.026441	normal	normal	0
1502392TA	39	chr17:37545002-37955000	-0.01409	normal	normal	0
1502392TA	39	chr17:59595002-60405000	0.39214	gain	gain	1
1502392TA	39	chr20:52145002-52560000	0.57916	gain	gain	1
1502392TA	39	chr1:35002-3755000	-0.29627	loss	loss	-1
1502392TA	39	chr2:231400002-243199373	-0.023703	normal	normal	0
1502392TA	39	chr4:1-1905000	-0.061152	normal	normal	0
1502392TA	39	chr4:178910002-183065000	0.07053	normal	normal	0
1502392TA	39	chr5:54710002-57190000	-0.097232	normal	normal	0
1502392TA	39	chr6:106555002-106960000	-0.22846	loss	loss	-1
1502392TA	39	chr8:10695002-29195000	-0.25431	loss	loss	-1
1502392TA	39	chr8:144135002-144875000	0.65737	gain	gain	1
1502392TA	39	chr9:131670002-133325000	-0.14785	loss	loss	-1
1502392TA	39	chr10:133795002-135534747	-0.33283	loss	loss	-1
1502392TA	39	chr11:130002-1910000	-0.33387	loss	loss	-1
1502392TA	39	chr11:133400002-135006516	-0.26769	loss	loss	-1
1502392TA	39	chr13:114200002-115169878	-0.2265	loss	loss	-1
1502392TA	39	chr14:89070002-102020000	-0.0083005	normal	normal	0
1502392TA	39	chr14:105645002-107349540	-0.31669	loss	loss	-1
1502392TA	39	chr16:1-2400000	-0.12265	loss	loss	-1
1502392TA	39	chr16:83800002-86260000	-0.032723	normal	normal	0
1502392TA	39	chr17:36105002-36455000	-0.01409	normal	normal	0
1502392TA	39	chr18:34395002-36800000	0.043015	normal	normal	0
1502392TA	39	chr19:290002-2390000	-0.33791	loss	loss	-1
1502392TA	39	chr20:59655002-63025520	0.44172	gain	gain	1
1503243TA	19	chr1:120520002-150005000	0.13598	gain	gain	1
1503243TA	19	chr6:3245002-3435000	0.11448	gain	gain	1
1503243TA	19	chr8:37345002-37955000	1.9071	gain	amplification	2
1503243TA	19	chr8:105495002-119355000	1.0693	gain	amplification	2
1503243TA	19	chr10:79845002-82015000	-0.55977	loss	loss	-1
1503243TA	19	chr11:40345002-40755000	0.12491	gain	gain	1
1503243TA	19	chr11:69250002-69505000	-0.119	loss	loss	-1
1503243TA	19	chr17:37545002-37955000	0.28248	gain	gain	1
1503243TA	19	chr17:59595002-60405000	0.58542	gain	gain	1
1503243TA	19	chr20:52145002-52560000	-0.00041585	normal	normal	0
1503243TA	19	chr1:35002-3755000	-0.77048	loss	loss	-1
1503243TA	19	chr2:231400002-243199373	-0.43637	loss	loss	-1
1503243TA	19	chr4:1-1905000	-0.537	loss	loss	-1
1503243TA	19	chr4:178910002-183065000	0.085943	normal	normal	0
1503243TA	19	chr5:54710002-57190000	-0.57644	loss	loss	-1
1503243TA	19	chr6:106555002-106960000	-0.20896	loss	loss	-1
1503243TA	19	chr8:10695002-29195000	-0.47554	loss	loss	-1
1503243TA	19	chr8:144135002-144875000	-0.55377	loss	loss	-1
1503243TA	19	chr9:131670002-133325000	-0.79311	loss	loss	-1
1503243TA	19	chr10:133795002-135534747	-0.60255	loss	loss	-1
1503243TA	19	chr11:130002-1910000	-0.75461	loss	loss	-1
1503243TA	19	chr11:133400002-135006516	-0.15554	loss	loss	-1
1503243TA	19	chr13:114200002-115169878	-0.62207	loss	loss	-1
1503243TA	19	chr14:89070002-102020000	-0.44469	loss	loss	-1
1503243TA	19	chr14:105645002-107349540	-0.73573	loss	loss	-1
1503243TA	19	chr16:1-2400000	-0.48376	loss	loss	-1
1503243TA	19	chr16:83800002-86260000	-0.64837	loss	loss	-1
1503243TA	19	chr17:36105002-36455000	0.28248	gain	gain	1
1503243TA	19	chr18:34395002-36800000	-0.6715	loss	loss	-1
1503243TA	19	chr19:290002-2390000	-0.65547	loss	loss	-1
1503243TA	19	chr20:59655002-63025520	-0.55527	loss	loss	-1
1514980TA	22	chr1:120520002-150005000	0.15786	gain	gain	1
1514980TA	22	chr6:3245002-3435000	0.046275	normal	normal	0
1514980TA	22	chr8:37345002-37955000	-0.16599	loss	loss	-1
1514980TA	22	chr8:105495002-119355000	1.9688	gain	amplification	2
1514980TA	22	chr10:79845002-82015000	1.3643	gain	amplification	2
1514980TA	22	chr11:40345002-40755000	0.1057	gain	gain	1
1514980TA	22	chr11:69250002-69505000	2.123	gain	amplification	2
1514980TA	22	chr17:37545002-37955000	3.6569	gain	amplification	2
1514980TA	22	chr17:59595002-60405000	3.4181	gain	amplification	2
1514980TA	22	chr20:52145002-52560000	0.09217	normal	normal	0
1514980TA	22	chr1:35002-3755000	0.049114	normal	normal	0
1514980TA	22	chr2:231400002-243199373	0.088403	normal	normal	0
1514980TA	22	chr4:1-1905000	0.016985	normal	normal	0
1514980TA	22	chr4:178910002-183065000	0	normal	normal	0
1514980TA	22	chr5:54710002-57190000	-0.0040162	normal	normal	0
1514980TA	22	chr6:106555002-106960000	-0.010094	normal	normal	0
1514980TA	22	chr8:10695002-29195000	-0.15682	loss	loss	-1
1514980TA	22	chr8:144135002-144875000	0.19436	gain	gain	1
1514980TA	22	chr9:131670002-133325000	0.083342	normal	normal	0
1514980TA	22	chr10:133795002-135534747	0.17498	gain	gain	1
1514980TA	22	chr11:130002-1910000	0.21039	gain	gain	1
1514980TA	22	chr11:133400002-135006516	0.094491	normal	normal	0
1514980TA	22	chr13:114200002-115169878	0.20916	gain	gain	1
1514980TA	22	chr14:89070002-102020000	0.051387	normal	normal	0
1514980TA	22	chr14:105645002-107349540	0.27206	gain	gain	1
1514980TA	22	chr16:1-2400000	0.18162	gain	gain	1
1514980TA	22	chr16:83800002-86260000	-0.11757	loss	loss	-1
1514980TA	22	chr17:36105002-36455000	-0.10618	loss	loss	-1
1514980TA	22	chr18:34395002-36800000	-0.053191	normal	normal	0
1514980TA	22	chr19:290002-2390000	0.13524	gain	gain	1
1514980TA	22	chr20:59655002-63025520	0.6308	gain	gain	1
1603358TA	40	chr1:120520002-150005000	0.85601	gain	gain	1
1603358TA	40	chr6:3245002-3435000	0.065799	normal	normal	0
1603358TA	40	chr8:37345002-37955000	-0.51043	loss	loss	-1
1603358TA	40	chr8:105495002-119355000	1.2288	gain	amplification	2
1603358TA	40	chr10:79845002-82015000	0.14697	gain	gain	1
1603358TA	40	chr11:40345002-40755000	3.6569	gain	amplification	2
1603358TA	40	chr11:69250002-69505000	3.6569	gain	amplification	2
1603358TA	40	chr17:37545002-37955000	-0.49392	loss	loss	-1
1603358TA	40	chr17:59595002-60405000	3.6569	gain	amplification	2
1603358TA	40	chr20:52145002-52560000	1.7924	gain	amplification	2
1603358TA	40	chr1:35002-3755000	-0.47014	loss	loss	-1
1603358TA	40	chr2:231400002-243199373	-0.18609	loss	loss	-1
1603358TA	40	chr4:1-1905000	0.13487	gain	gain	1
1603358TA	40	chr4:178910002-183065000	0	normal	normal	0
1603358TA	40	chr5:54710002-57190000	-0.26155	loss	loss	-1
1603358TA	40	chr6:106555002-106960000	-0.72994	loss	loss	-1
1603358TA	40	chr8:10695002-29195000	-0.51043	loss	loss	-1
1603358TA	40	chr8:144135002-144875000	1.9044	gain	amplification	2
1603358TA	40	chr9:131670002-133325000	0.12108	gain	gain	1
1603358TA	40	chr10:133795002-135534747	0.28374	gain	gain	1
1603358TA	40	chr11:130002-1910000	0.24731	gain	gain	1
1603358TA	40	chr11:133400002-135006516	-0.50515	loss	loss	-1
1603358TA	40	chr13:114200002-115169878	-0.18697	loss	loss	-1
1603358TA	40	chr14:89070002-102020000	0.12196	gain	gain	1
1603358TA	40	chr14:105645002-107349540	0.30841	gain	gain	1
1603358TA	40	chr16:1-2400000	0.28153	gain	gain	1
1603358TA	40	chr16:83800002-86260000	0.18631	gain	gain	1
1603358TA	40	chr17:36105002-36455000	-0.49392	loss	loss	-1
1603358TA	40	chr18:34395002-36800000	-0.51506	loss	loss	-1
1603358TA	40	chr19:290002-2390000	-0.12486	loss	loss	-1
1603358TA	40	chr20:59655002-63025520	0.17799	gain	gain	1
1705624TA	41	chr1:120520002-150005000	0.98411	gain	amplification	2
1705624TA	41	chr6:3245002-3435000	0.07254	normal	normal	0
1705624TA	41	chr8:37345002-37955000	-0.086784	normal	normal	0
1705624TA	41	chr8:105495002-119355000	1.6604	gain	amplification	2
1705624TA	41	chr10:79845002-82015000	2.5199	gain	amplification	2
1705624TA	41	chr11:40345002-40755000	-0.18421	loss	loss	-1
1705624TA	41	chr11:69250002-69505000	-0.17917	loss	loss	-1
1705624TA	41	chr17:37545002-37955000	-0.078544	normal	normal	0
1705624TA	41	chr17:59595002-60405000	0.10994	gain	gain	1
1705624TA	41	chr20:52145002-52560000	3.6569	gain	amplification	2
1705624TA	41	chr1:35002-3755000	-0.33733	loss	loss	-1
1705624TA	41	chr2:231400002-243199373	-0.18458	loss	loss	-1
1705624TA	41	chr4:1-1905000	-0.046041	normal	normal	0
1705624TA	41	chr4:178910002-183065000	-0.37977	loss	loss	-1
1705624TA	41	chr5:54710002-57190000	-0.082668	normal	normal	0
1705624TA	41	chr6:106555002-106960000	-0.082402	normal	normal	0
1705624TA	41	chr8:10695002-29195000	-0.086784	normal	normal	0
1705624TA	41	chr8:144135002-144875000	0.49562	gain	gain	1
1705624TA	41	chr9:131670002-133325000	-0.22687	loss	loss	-1
1705624TA	41	chr10:133795002-135534747	-0.30592	loss	loss	-1
1705624TA	41	chr11:130002-1910000	-0.34056	loss	loss	-1
1705624TA	41	chr11:133400002-135006516	-0.44577	loss	loss	-1
1705624TA	41	chr13:114200002-115169878	-0.045228	normal	normal	0
1705624TA	41	chr14:89070002-102020000	0.21269	gain	gain	1
1705624TA	41	chr14:105645002-107349540	0.12255	gain	gain	1
1705624TA	41	chr16:1-2400000	0.17905	gain	gain	1
1705624TA	41	chr16:83800002-86260000	-0.34779	loss	loss	-1
1705624TA	41	chr17:36105002-36455000	-0.078544	normal	normal	0
1705624TA	41	chr18:34395002-36800000	-0.37268	loss	loss	-1
1705624TA	41	chr19:290002-2390000	-0.43083	loss	loss	-1
1705624TA	41	chr20:59655002-63025520	1.2741	gain	amplification	2
1705955TA	42	chr1:120520002-150005000	0.059651	normal	normal	0
1705955TA	42	chr6:3245002-3435000	-0.13678	loss	loss	-1
1705955TA	42	chr8:37345002-37955000	-0.27344	loss	loss	-1
1705955TA	42	chr8:105495002-119355000	0.42772	gain	gain	1
1705955TA	42	chr10:79845002-82015000	0.086233	normal	normal	0
1705955TA	42	chr11:40345002-40755000	-0.037218	normal	normal	0
1705955TA	42	chr11:69250002-69505000	0.15861	gain	gain	1
1705955TA	42	chr17:37545002-37955000	0.10395	gain	gain	1
1705955TA	42	chr17:59595002-60405000	0.089561	normal	normal	0
1705955TA	42	chr20:52145002-52560000	0.031859	normal	normal	0
1705955TA	42	chr1:35002-3755000	0.12977	gain	gain	1
1705955TA	42	chr2:231400002-243199373	0.10701	gain	gain	1
1705955TA	42	chr4:1-1905000	0.22431	gain	gain	1
1705955TA	42	chr4:178910002-183065000	-0.17677	loss	loss	-1
1705955TA	42	chr5:54710002-57190000	-0.2308	loss	loss	-1
1705955TA	42	chr6:106555002-106960000	0.0055529	normal	normal	0
1705955TA	42	chr8:10695002-29195000	-0.27344	loss	loss	-1
1705955TA	42	chr8:144135002-144875000	0.98871	gain	amplification	2
1705955TA	42	chr9:131670002-133325000	0.025671	normal	normal	0
1705955TA	42	chr10:133795002-135534747	0.32656	gain	gain	1
1705955TA	42	chr11:130002-1910000	0.38618	gain	gain	1
1705955TA	42	chr11:133400002-135006516	0.21054	gain	gain	1
1705955TA	42	chr13:114200002-115169878	0.32705	gain	gain	1
1705955TA	42	chr14:89070002-102020000	0.080889	normal	normal	0
1705955TA	42	chr14:105645002-107349540	0.1901	gain	gain	1
1705955TA	42	chr16:1-2400000	1.124	gain	amplification	2
1705955TA	42	chr16:83800002-86260000	-0.11717	loss	loss	-1
1705955TA	42	chr17:36105002-36455000	0.10395	gain	gain	1
1705955TA	42	chr18:34395002-36800000	0.040892	normal	normal	0
1705955TA	42	chr19:290002-2390000	0.35267	gain	gain	1
1705955TA	42	chr20:59655002-63025520	0.34778	gain	gain	1
1706860TA	43	chr1:120520002-150005000	1.2266	gain	amplification	2
1706860TA	43	chr6:3245002-3435000	0.033408	normal	normal	0
1706860TA	43	chr8:37345002-37955000	0.0029133	normal	normal	0
1706860TA	43	chr8:105495002-119355000	0	normal	normal	0
1706860TA	43	chr10:79845002-82015000	0.53573	gain	gain	1
1706860TA	43	chr11:40345002-40755000	-0.033269	normal	normal	0
1706860TA	43	chr11:69250002-69505000	0.0083351	normal	normal	0
1706860TA	43	chr17:37545002-37955000	0.066086	normal	normal	0
1706860TA	43	chr17:59595002-60405000	0.042449	normal	normal	0
1706860TA	43	chr20:52145002-52560000	0.54541	gain	gain	1
1706860TA	43	chr1:35002-3755000	0.12314	gain	gain	1
1706860TA	43	chr2:231400002-243199373	0.054233	normal	normal	0
1706860TA	43	chr4:1-1905000	0.060508	normal	normal	0
1706860TA	43	chr4:178910002-183065000	-0.024251	normal	normal	0
1706860TA	43	chr5:54710002-57190000	0.00069327	normal	normal	0
1706860TA	43	chr6:106555002-106960000	-0.40506	loss	loss	-1
1706860TA	43	chr8:10695002-29195000	0.08161	normal	normal	0
1706860TA	43	chr8:144135002-144875000	0.11133	gain	gain	1
1706860TA	43	chr9:131670002-133325000	0.054518	normal	normal	0
1706860TA	43	chr10:133795002-135534747	0.5856	gain	gain	1
1706860TA	43	chr11:130002-1910000	0.10614	gain	gain	1
1706860TA	43	chr11:133400002-135006516	-0.03749	normal	normal	0
1706860TA	43	chr13:114200002-115169878	0.059651	normal	normal	0
1706860TA	43	chr14:89070002-102020000	0.28263	gain	gain	1
1706860TA	43	chr14:105645002-107349540	0.36313	gain	gain	1
1706860TA	43	chr16:1-2400000	0.72641	gain	gain	1
1706860TA	43	chr16:83800002-86260000	-0.37247	loss	loss	-1
1706860TA	43	chr17:36105002-36455000	0.066086	normal	normal	0
1706860TA	43	chr18:34395002-36800000	-0.0042929	normal	normal	0
1706860TA	43	chr19:290002-2390000	0.14652	gain	gain	1
1706860TA	43	chr20:59655002-63025520	0.6703	gain	gain	1
1709513TA	44	chr1:120520002-150005000	-0.016567	normal	normal	0
1709513TA	44	chr6:3245002-3435000	-0.32391	loss	loss	-1
1709513TA	44	chr8:37345002-37955000	0.78176	gain	gain	1
1709513TA	44	chr8:105495002-119355000	0.8349	gain	gain	1
1709513TA	44	chr10:79845002-82015000	-0.0040162	normal	normal	0
1709513TA	44	chr11:40345002-40755000	0.0062481	normal	normal	0
1709513TA	44	chr11:69250002-69505000	-0.044551	normal	normal	0
1709513TA	44	chr17:37545002-37955000	-0.040752	normal	normal	0
1709513TA	44	chr17:59595002-60405000	-0.016292	normal	normal	0
1709513TA	44	chr20:52145002-52560000	0.014749	normal	normal	0
1709513TA	44	chr1:35002-3755000	-0.049154	normal	normal	0
1709513TA	44	chr2:231400002-243199373	-0.029857	normal	normal	0
1709513TA	44	chr4:1-1905000	-0.049663	normal	normal	0
1709513TA	44	chr4:178910002-183065000	0.0072217	normal	normal	0
1709513TA	44	chr5:54710002-57190000	-0.32542	loss	loss	-1
1709513TA	44	chr6:106555002-106960000	-0.31704	loss	loss	-1
1709513TA	44	chr8:10695002-29195000	-0.32843	loss	loss	-1
1709513TA	44	chr8:144135002-144875000	0.68191	gain	gain	1
1709513TA	44	chr9:131670002-133325000	-0.06585	normal	normal	0
1709513TA	44	chr10:133795002-135534747	-0.019314	normal	normal	0
1709513TA	44	chr11:130002-1910000	-0.016017	normal	normal	0
1709513TA	44	chr11:133400002-135006516	0.0013868	normal	normal	0
1709513TA	44	chr13:114200002-115169878	-0.039394	normal	normal	0
1709513TA	44	chr14:89070002-102020000	-0.028218	normal	normal	0
1709513TA	44	chr14:105645002-107349540	-0.35407	loss	loss	-1
1709513TA	44	chr16:1-2400000	0.76427	gain	gain	1
1709513TA	44	chr16:83800002-86260000	-0.33491	loss	loss	-1
1709513TA	44	chr17:36105002-36455000	-0.040752	normal	normal	0
1709513TA	44	chr18:34395002-36800000	0	normal	normal	0
1709513TA	44	chr19:290002-2390000	-0.05442	normal	normal	0
1709513TA	44	chr20:59655002-63025520	-0.029311	normal	normal	0
1709991TA	45	chr1:120520002-150005000	-0.04428	normal	normal	0
1709991TA	45	chr6:3245002-3435000	-0.095648	normal	normal	0
1709991TA	45	chr8:37345002-37955000	-0.035993	normal	normal	0
1709991TA	45	chr8:105495002-119355000	0.12079	gain	gain	1
1709991TA	45	chr10:79845002-82015000	-0.1109	loss	loss	-1
1709991TA	45	chr11:40345002-40755000	0.068808	normal	normal	0
1709991TA	45	chr11:69250002-69505000	-0.2818	loss	loss	-1
1709991TA	45	chr17:37545002-37955000	-0.24995	loss	loss	-1
1709991TA	45	chr17:59595002-60405000	-0.043059	normal	normal	0
1709991TA	45	chr20:52145002-52560000	-0.0078863	normal	normal	0
1709991TA	45	chr1:35002-3755000	-0.41366	loss	loss	-1
1709991TA	45	chr2:231400002-243199373	-0.26913	loss	loss	-1
1709991TA	45	chr4:1-1905000	-0.38137	loss	loss	-1
1709991TA	45	chr4:178910002-183065000	0.077286	normal	normal	0
1709991TA	45	chr5:54710002-57190000	0.021603	normal	normal	0
1709991TA	45	chr6:106555002-106960000	-0.056442	normal	normal	0
1709991TA	45	chr8:10695002-29195000	-0.19975	loss	loss	-1
1709991TA	45	chr8:144135002-144875000	-0.3527	loss	loss	-1
1709991TA	45	chr9:131670002-133325000	-0.30145	loss	loss	-1
1709991TA	45	chr10:133795002-135534747	-0.34423	loss	loss	-1
1709991TA	45	chr11:130002-1910000	-0.3463	loss	loss	-1
1709991TA	45	chr11:133400002-135006516	-0.068127	normal	normal	0
1709991TA	45	chr13:114200002-115169878	-0.28311	loss	loss	-1
1709991TA	45	chr14:89070002-102020000	-0.21614	loss	loss	-1
1709991TA	45	chr14:105645002-107349540	-0.38044	loss	loss	-1
1709991TA	45	chr16:1-2400000	-0.42549	loss	loss	-1
1709991TA	45	chr16:83800002-86260000	-0.27296	loss	loss	-1
1709991TA	45	chr17:36105002-36455000	-0.24995	loss	loss	-1
1709991TA	45	chr18:34395002-36800000	-0.28774	loss	loss	-1
1709991TA	45	chr19:290002-2390000	-0.44264	loss	loss	-1
1709991TA	45	chr20:59655002-63025520	-0.38403	loss	loss	-1

## Sheet: comparison in focal
Unique Name	Descriptor	Wide Peak Limits	Peak Limits	Region Limits	q values	Residual q values after removing segments shared with higher peaks	Broad or Focal	Amplitude Threshold		129399TA	1310983TA	1401755TA	1402644TA	1403042TA	1403045TA	1405756TA	1412711TA	1502392TA	1503243TA	1514980TA	1603358TA	1705624TA	1705955TA	1706860TA	1709513TA	1709991TA	num_0	num_1	num_2	Type
Amplification Peak 1	1q21.2	chr1:120520002-150005000(probes 20962:20978)	chr1:120525002-150000000(probes 20963:20977)	chr1:120525002-153265000(probes 20963:21483)	0.15119	0.15119		0: t<0.1; 1: 0.1<t< 0.9; 2: t>0.9	chr1:120520002-150005000	1	1	2	2	1	1	1	1	1	1	1	1	2	0	2	0	0	3	10	4	3normal/10gain/4amplification
Amplification Peak 2	6p25.2	chr6:3245002-3435000(probes 171319:171331)	chr6:3250002-3430000(probes 171320:171330)	chr6:3250002-3445000(probes 171320:171333)	0.18456	0.18456		0: t<0.1; 1: 0.1<t< 0.9; 2: t>0.9	chr6:3245002-3435000	1	0	2	0	0	0	0	2	1	1	0	0	0	0	0	0	0	12	3	2	12normal/3gain/2amplification
Amplification Peak 3	8p11.23	chr8:37345002-37955000(probes 227942:228021)	chr8:37350002-37950000(probes 227943:228020)	chr8:37350002-37965000(probes 227943:228023)	0.15561	0.15561		0: t<0.1; 1: 0.1<t< 0.9; 2: t>0.9	chr8:37345002-37955000	0	1	1	0	0	0	1	1	2	2	0	0	0	0	0	1	0	10	5	2	10normal/5gain/2amplification
Amplification Peak 4	8q23.1	chr8:105495002-119355000(probes 239098:241385)	chr8:109600002-110150000(probes 239766:239821)	chr8:91600002-121265000(probes 236544:241732)	0.027878	0.027878		0: t<0.1; 1: 0.1<t< 0.9; 2: t>0.9	chr8:105495002-119355000	1	1	2	1	0	0	1	0	1	2	2	2	2	1	0	1	1	4	8	5	4normal/8gain/5amplification
Amplification Peak 5	10q22.3	chr10:79845002-82015000(probes 275861:276108)	chr10:79850002-82010000(probes 275862:276107)	chr10:79450002-82025000(probes 275800:276110)	0.1313	0.1313		0: t<0.1; 1: 0.1<t< 0.9; 2: t>0.9	chr10:79845002-82015000	2	1	0	0	0	0	0	0	0	0	2	1	2	0	1	0	0	11	3	3	11normal/3gain/3amplification
Amplification Peak 6	11p12	chr11:40345002-40755000(probes 292254:292311)	chr11:40350002-40750000(probes 292255:292310)	chr11:40350002-40765000(probes 292255:292313)	0.20079	0.20079		0: t<0.1; 1: 0.1<t< 0.9; 2: t>0.9	chr11:40345002-40755000	0	0	2	0	0	0	0	0	0	1	1	2	0	0	0	0	0	13	2	2	13normal/2gain/2amplification
Amplification Peak 7	11q13.3	chr11:69250002-69505000(probes 295721:295737)	chr11:69300002-69500000(probes 295722:295736)	chr11:68800002-70515000(probes 295649:295894)	0.00022415	0.00022415		0: t<0.1; 1: 0.1<t< 0.9; 2: t>0.9	chr11:69250002-69505000	0	0	1	2	0	2	0	2	0	0	2	2	0	1	0	0	0	10	2	5	10normal/2gain/5amplification
Amplification Peak 8	17q12	chr17:37545002-37955000(probes 386461:386513)	chr17:37550002-37950000(probes 386462:386512)	chr17:37000002-38460000(probes 386388:386579)	9.704e-05	0.0057113		0: t<0.1; 1: 0.1<t< 0.9; 2: t>0.9	chr17:37545002-37955000	2	0	0	2	0	2	1	2	0	1	2	0	0	1	0	0	0	9	3	5	9normal/3gain/5amplification
Amplification Peak 9	17q23.2	chr17:59595002-60405000(probes 389728:389867)	chr17:59600002-60400000(probes 389729:389866)	chr17:55950002-68915000(probes 389130:391240)	0.0015224	0.010105		0: t<0.1; 1: 0.1<t< 0.9; 2: t>0.9	chr17:59595002-60405000	0	0	2	0	0	2	1	1	1	1	2	2	1	0	0	0	0	8	5	4	8normal/5gain/4amplification
Amplification Peak 10	20q13.2	chr20:52145002-52560000(probes 421049:421089)	chr20:52150002-52555000(probes 421050:421088)	chr20:51700002-55010000(probes 421004:421448)	0.068745	0.068745		0: t<0.1; 1: 0.1<t< 0.9; 2: t>0.9	chr20:52145002-52560000	0	2	2	1	1	1	2	1	1	0	0	2	2	0	1	0	0	6	6	5	6normal/6gain/5amplification
Deletion Peak 1	1p36.32	chr1:35002-3755000(probes 9:91)	chr1:55002-3755000(probes 13:91)	chr1:60002-3230000(probes 14:15)	0.0054922	0.0054922		0: t>-0.1; 1: -0.1>t> -1.3; 2: t< -1.3	chr1:35002-3755000	1	0	1	0	0	0	0	0	1	1	0	1	1	0	0	0	1	10	7	0	10normal/7loss/0deletion
Deletion Peak 2	2q37.3	chr2:231400002-243199373(probes 75777:77719)	chr2:239700002-243110000(probes 77263:77710)	chr2:239700002-243115000(probes 77263:77711)	0.1451	0.1451		0: t>-0.1; 1: -0.1>t> -1.3; 2: t< -1.3	chr2:231400002-243199373	1	0	1	0	0	0	0	1	0	1	0	1	1	0	0	0	1	10	7	0	10normal/7loss/0deletion
Deletion Peak 3	4p16.3	chr4:1-1905000(probes 109876:109983)	chr4:5002-1905000(probes 109878:109983)	chr4:1-1910000(probes 109876:109984)	0.21608	0.21608		0: t>-0.1; 1: -0.1>t> -1.3; 2: t< -1.3	chr4:1-1905000	1	0	1	1	0	1	0	0	0	1	0	0	0	0	0	0	1	11	6	0	11normal/6loss/0deletion
Deletion Peak 4	4q34.3	chr4:178910002-183065000(probes 140126:140646)	chr4:181520002-182090000(probes 140484:140486)	chr4:181525002-182570000(probes 140485:140547)	0.20993	0.21037		0: t>-0.1; 1: -0.1>t> -1.3; 2: t< -1.3	chr4:178910002-183065000	0	0	1	1	0	1	0	0	0	0	0	0	1	1	0	0	0	12	5	0	12normal/5loss/0deletion
Deletion Peak 5	5q11.2	chr5:54710002-57190000(probes 149318:149746)	chr5:54715002-56975000(probes 149319:149703)	chr5:53200002-72915000(probes 149062:152206)	0.0054922	0.0054922		0: t>-0.1; 1: -0.1>t> -1.3; 2: t< -1.3	chr5:54710002-57190000	1	1	1	1	0	0	0	0	0	1	0	1	0	1	0	1	0	9	8	0	9normal/8loss/0deletion
Deletion Peak 6	6q21	chr6:106555002-106960000(probes 187580:187640)	chr6:106625002-106780000(probes 187594:187614)	chr6:105950002-107110000(probes 187477:187651)	0.069935	0.075632		0: t>-0.1; 1: -0.1>t> -1.3; 2: t< -1.3	chr6:106555002-106960000	1	1	0	1	0	0	0	1	1	1	0	1	0	0	1	1	0	8	9	0	8normal/9loss/0deletion
Deletion Peak 7	8p21.3	chr8:10695002-29195000(probes 223593:226545)	chr8:21540002-23460000(probes 225196:225502)	chr8:4850002-29615000(probes 223177:226602)	0.0054922	0.0054922		0: t>-0.1; 1: -0.1>t> -1.3; 2: t< -1.3	chr8:10695002-29195000	1	0	1	1	0	1	1	0	1	1	1	1	0	1	0	1	1	5	12	0	5normal/12loss/0deletion
Deletion Peak 8	8q24.3	chr8:144135002-144875000(probes 245629:245725)	chr8:144180002-144855000(probes 245638:245721)	chr8:144185002-144260000(probes 245639:245640)	0.18223	0.18223		0: t>-0.1; 1: -0.1>t> -1.3; 2: t< -1.3	chr8:144135002-144875000	0	0	1	0	0	0	0	0	0	1	0	0	0	0	0	0	1	14	3	0	14normal/3loss/0deletion
Deletion Peak 9	9q34.11	chr9:131670002-133325000(probes 262372:262649)	chr9:131675002-133005000(probes 262373:262588)	chr9:131690002-131750000(probes 262376:262377)	0.20993	0.21037		0: t>-0.1; 1: -0.1>t> -1.3; 2: t< -1.3	chr9:131670002-133325000	0	1	1	1	0	1	0	0	1	1	0	0	1	0	0	0	1	9	8	0	9normal/8loss/0deletion
Deletion Peak 10	10q26.3	chr10:133795002-135534747(probes 285217:285399)	chr10:133850002-135534747(probes 285219:285399)	chr10:132180002-135534747(probes 285156:285399)	0.1451	0.1451		0: t>-0.1; 1: -0.1>t> -1.3; 2: t< -1.3	chr10:133795002-135534747	0	0	0	1	0	1	0	0	1	1	0	0	1	0	0	0	1	11	6	0	11normal/6loss/0deletion
Deletion Peak 11	11p15.5	chr11:130002-1910000(probes 285417:285636)	chr11:145002-1910000(probes 285420:285636)	chr11:1-3445000(probes 285400:285847)	0.096699	0.096699		0: t>-0.1; 1: -0.1>t> -1.3; 2: t< -1.3	chr11:130002-1910000	1	0	0	0	0	1	0	0	1	1	0	0	1	0	0	0	1	11	6	0	11normal/6loss/0deletion
Deletion Peak 12	11q25	chr11:133400002-135006516(probes 306339:306430)	chr11:133705002-135006516(probes 306382:306430)	chr11:132700002-135006516(probes 306296:306430)	0.050507	0.050507		0: t>-0.1; 1: -0.1>t> -1.3; 2: t< -1.3	chr11:133400002-135006516	1	1	1	0	1	1	1	1	1	1	0	1	1	0	0	0	0	6	11	0	6normal/11loss/0deletion
Deletion Peak 13	13q34	chr13:114200002-115169878(probes 343661:343691)	chr13:114230002-115169878(probes 343667:343691)	chr13:113300002-115169878(probes 343565:343691)	0.079853	0.079853		0: t>-0.1; 1: -0.1>t> -1.3; 2: t< -1.3	chr13:114200002-115169878	1	0	0	1	0	1	1	0	1	1	0	1	0	0	0	0	1	9	8	0	9normal/8loss/0deletion
Deletion Peak 14	14q32.12	chr14:89070002-102020000(probes 355262:357530)	chr14:92780002-94405000(probes 355897:356177)	chr14:89150002-101665000(probes 355278:357468)	0.15525	0.21608		0: t>-0.1; 1: -0.1>t> -1.3; 2: t< -1.3	chr14:89070002-102020000	0	0	1	0	0	0	1	0	0	1	0	0	0	0	0	0	1	13	4	0	13normal/4loss/0deletion
Deletion Peak 15	14q32.33	chr14:105645002-107349540(probes 358143:358204)	chr14:105670002-107349540(probes 358148:358204)	chr14:104500002-107349540(probes 357994:358204)	0.040674	0.41072		0: t>-0.1; 1: -0.1>t> -1.3; 2: t< -1.3	chr14:105645002-107349540	1	0	1	0	0	0	0	0	1	1	0	0	0	0	0	1	1	11	6	0	11normal/6loss/0deletion
Deletion Peak 16	16p13.3	chr16:1-2400000(probes 370984:371227)	chr16:55002-2400000(probes 370986:371227)	chr16:1-2365000(probes 370984:371220)	0.15241	0.15241		0: t>-0.1; 1: -0.1>t> -1.3; 2: t< -1.3	chr16:1-2400000	1	0	1	1	0	0	0	0	1	1	0	0	0	0	0	0	1	11	6	0	11normal/6loss/0deletion
Deletion Peak 17	16q24.1	chr16:83800002-86260000(probes 381117:381363)	chr16:83850002-86255000(probes 381118:381362)	chr16:83900002-83975000(probes 381119:381120)	0.040674	0.040674		0: t>-0.1; 1: -0.1>t> -1.3; 2: t< -1.3	chr16:83800002-86260000	1	0	1	1	1	1	1	1	0	1	1	0	1	1	1	1	1	3	14	0	3normal/14loss/0deletion
Deletion Peak 18	17q12	chr17:36105002-36455000(probes 386292:386295)	chr17:36115002-36455000(probes 386294:386295)	chr17:36120002-36460000(probes 386295:386296)	0.20993	0.21037		0: t>-0.1; 1: -0.1>t> -1.3; 2: t< -1.3	chr17:36105002-36455000	0	0	1	1	1	0	0	0	0	0	1	1	0	0	0	0	1	11	6	0	11normal/6loss/0deletion
Deletion Peak 19	18q12.2	chr18:34395002-36800000(probes 397974:398365)	chr18:34400002-35300000(probes 397975:398126)	chr18:34585002-34600000(probes 398012:398013)	0.098789	0.096699		0: t>-0.1; 1: -0.1>t> -1.3; 2: t< -1.3	chr18:34395002-36800000	1	1	1	0	1	0	0	0	0	1	0	1	1	0	0	0	1	9	8	0	9normal/8loss/0deletion
Deletion Peak 20	19p13.3	chr19:290002-2390000(probes 404837:405124)	chr19:295002-2365000(probes 404838:405119)	chr19:300002-455000(probes 404839:404840)	0.0054922	0.0054922		0: t>-0.1; 1: -0.1>t> -1.3; 2: t< -1.3	chr19:290002-2390000	1	0	1	1	0	1	0	0	1	1	0	1	1	0	0	0	1	8	9	0	8normal/9loss/0deletion
Deletion Peak 21	20q13.33	chr20:59655002-63025520(probes 422276:422617)	chr20:59820002-63025520(probes 422299:422617)	chr20:60150002-63025520(probes 422310:422617)	0.22781	0.21608		0: t>-0.1; 1: -0.1>t> -1.3; 2: t< -1.3	chr20:59655002-63025520	1	0	0	0	0	0	0	0	0	1	0	0	0	0	0	0	1	14	3	0	14normal/3loss/0deletion
A '0' indicates that the copy number of the sample was not amplified or deleted beyond the threshold amount in that peak region. A '1' indicates that the sample had low-level copy number aberrations (exceeding the low threshold indicated in column 9), and a '2' indicates that the sample had high-level copy number aberrations (exceeding the high threshold indicated in column 9)
								【0：1.86 ；1：0.81~1.86；2：<0.86】		2.99686	3.27846	13.8604	3.93245	3.67835	2.4259	2.38867	2.52185	2.79735	2.19768	2.23126	3.62005	3.95619	2.08443	4.6803	1.97716	1.93955
										129399TA	1310983TA	1401755TA	1402644TA	1403042TA	1403045TA	1405756TA	1412711TA	1502392TA	1503243TA	1514980TA	1603358TA	1705624TA	1705955TA	1706860TA	1709513TA	1709991TA
Amplification Peak 1 - CN values	1q21.2	chr1:120520002-150005000(probes 20962:20978)	chr1:120525002-150000000(probes 20963:20977)	chr1:120525002-153265000(probes 20963:21483)	0.15119	0.15119		Actual Copy Change Given	chr1:120520002-150005000	0.58345	0.71302	2.7929	0.97543	0.87906	0.27852	0.25621	0.33448	0.48406	0.13598	0.15786	0.85601	0.98411	0.059651	1.2266	-0.016567	-0.04428
Amplification Peak 2 - CN values	6p25.2	chr6:3245002-3435000(probes 171319:171331)	chr6:3250002-3430000(probes 171320:171330)	chr6:3250002-3445000(probes 171320:171333)	0.18456	0.18456		Actual Copy Change Given	chr6:3245002-3435000	0.16715	-0.1779	1.6838	-0.13355	-0.00013862	0.020483	-0.081472	3.0301	0.89367	0.11448	0.046275	0.065799	0.07254	-0.13678	0.033408	-0.32391	-0.095648
Amplification Peak 3 - CN values	8p11.23	chr8:37345002-37955000(probes 227942:228021)	chr8:37350002-37950000(probes 227943:228020)	chr8:37350002-37965000(probes 227943:228023)	0.15561	0.15561		Actual Copy Change Given	chr8:37345002-37955000	-0.18232	0.72867	0.37364	-0.63651	-0.022744	0.0026357	0.11506	0.11697	3.6569	1.9071	-0.16599	-0.51043	-0.086784	-0.27344	0.0029133	0.78176	-0.035993
Amplification Peak 4 - CN values	8q23.1	chr8:105495002-119355000(probes 239098:241385)	chr8:109600002-110150000(probes 239766:239821)	chr8:91600002-121265000(probes 236544:241732)	0.027878	0.027878		Actual Copy Change Given	chr8:105495002-119355000	0.41747	0.71961	3.2213	0.37479	-0.022744	0.026514	0.36772	0.09827	0.87428	1.0693	1.9688	1.2288	1.6604	0.42772	0	0.8349	0.12079
Amplification Peak 5 - CN values	10q22.3	chr10:79845002-82015000(probes 275861:276108)	chr10:79850002-82010000(probes 275862:276107)	chr10:79450002-82025000(probes 275800:276110)	0.1313	0.1313		Actual Copy Change Given	chr10:79845002-82015000	3.6569	0.22083	-0.18798	-0.17563	-0.03885	-0.1246	0	-0.012024	0.025812	-0.55977	1.3643	0.14697	2.5199	0.086233	0.53573	-0.0040162	-0.1109
Amplification Peak 6 - CN values	11p12	chr11:40345002-40755000(probes 292254:292311)	chr11:40350002-40750000(probes 292255:292310)	chr11:40350002-40765000(probes 292255:292313)	0.20079	0.20079		Actual Copy Change Given	chr11:40345002-40755000	-0.010508	-0.16115	1.7735	0.04954	-0.013264	-0.13846	-0.0034627	-0.077745	0.077718	0.12491	0.1057	3.6569	-0.18421	-0.037218	-0.033269	0.0062481	0.068808
Amplification Peak 7 - CN values	11q13.3	chr11:69250002-69505000(probes 295721:295737)	chr11:69300002-69500000(probes 295722:295736)	chr11:68800002-70515000(probes 295649:295894)	0.00022415	0.00022415		Actual Copy Change Given	chr11:69250002-69505000	-0.16828	-0.12914	0.28548	3.6569	0.057083	3.6569	-0.029448	2.0172	-0.026441	-0.119	2.123	3.6569	-0.17917	0.15861	0.0083351	-0.044551	-0.2818
Amplification Peak 8 - CN values	17q12	chr17:37545002-37955000(probes 386461:386513)	chr17:37550002-37950000(probes 386462:386512)	chr17:37000002-38460000(probes 386388:386579)	9.704e-05	0.0057113		Actual Copy Change Given	chr17:37545002-37955000	3.6569	0.040609	-0.32901	3.6569	-0.30921	3.6569	0.28548	1.2905	-0.01409	0.28248	3.6569	-0.49392	-0.078544	0.10395	0.066086	-0.040752	-0.24995
Amplification Peak 9 - CN values	17q23.2	chr17:59595002-60405000(probes 389728:389867)	chr17:59600002-60400000(probes 389729:389866)	chr17:55950002-68915000(probes 389130:391240)	0.0015224	0.010105		Actual Copy Change Given	chr17:59595002-60405000	-0.02603	0.024408	0.92553	-0.31937	0.021744	3.6569	0.21653	0.87687	0.39214	0.58542	3.4181	3.6569	0.10994	0.089561	0.042449	-0.016292	-0.043059
Amplification Peak 10 - CN values	20q13.2	chr20:52145002-52560000(probes 421049:421089)	chr20:52150002-52555000(probes 421050:421088)	chr20:51700002-55010000(probes 421004:421448)	0.068745	0.068745		Actual Copy Change Given	chr20:52145002-52560000	0.095508	0.99468	1.018	0.82099	0.40627	0.2156	1.1769	0.20855	0.57916	-0.00041585	0.09217	1.7924	3.6569	0.031859	0.54541	0.014749	-0.0078863
Deletion Peak 1 - CN values	1p36.32	chr1:35002-3755000(probes 9:91)	chr1:55002-3755000(probes 13:91)	chr1:60002-3230000(probes 14:15)	0.0054922	0.0054922		Actual Copy Change Given	chr1:35002-3755000	-0.14039	-0.078411	-0.36397	0.096816	0.0558	0.0076392	-0.0041546	0.097397	-0.29627	-0.77048	0.049114	-0.47014	-0.33733	0.12977	0.12314	-0.049154	-0.41366
Deletion Peak 2 - CN values	2q37.3	chr2:231400002-243199373(probes 75777:77719)	chr2:239700002-243110000(probes 77263:77710)	chr2:239700002-243115000(probes 77263:77711)	0.1451	0.1451		Actual Copy Change Given	chr2:231400002-243199373	-0.16026	0.24295	-0.70136	0.070673	0.0091705	0.034677	-0.015879	-0.13665	-0.023703	-0.43637	0.088403	-0.18609	-0.18458	0.10701	0.054233	-0.029857	-0.26913
Deletion Peak 3 - CN values	4p16.3	chr4:1-1905000(probes 109876:109983)	chr4:5002-1905000(probes 109878:109983)	chr4:1-1910000(probes 109876:109984)	0.21608	0.21608		Actual Copy Change Given	chr4:1-1905000	-0.16561	0.034536	-0.36045	-0.6351	0.046104	-0.12934	0.034113	0.015587	-0.061152	-0.537	0.016985	0.13487	-0.046041	0.22431	0.060508	-0.049663	-0.38137
Deletion Peak 4 - CN values	4q34.3	chr4:178910002-183065000(probes 140126:140646)	chr4:181520002-182090000(probes 140484:140486)	chr4:181525002-182570000(probes 140485:140547)	0.20993	0.21037		Actual Copy Change Given	chr4:178910002-183065000	0.0075	-0.016017	-0.49819	-0.34985	-0.050506	-0.44037	0.0044411	-0.073209	0.07053	0.085943	0	0	-0.37977	-0.17677	-0.024251	0.0072217	0.077286
Deletion Peak 5 - CN values	5q11.2	chr5:54710002-57190000(probes 149318:149746)	chr5:54715002-56975000(probes 149319:149703)	chr5:53200002-72915000(probes 149062:152206)	0.0054922	0.0054922		Actual Copy Change Given	chr5:54710002-57190000	-0.15503	-0.16726	-0.59682	-0.49298	0.62697	-0.0030475	0.010285	0.082621	-0.097232	-0.57644	-0.0040162	-0.26155	-0.082668	-0.2308	0.00069327	-0.32542	0.021603
Deletion Peak 6 - CN values	6q21	chr6:106555002-106960000(probes 187580:187640)	chr6:106625002-106780000(probes 187594:187614)	chr6:105950002-107110000(probes 187477:187651)	0.069935	0.075632		Actual Copy Change Given	chr6:106555002-106960000	-0.1779	-0.1853	0.55	-0.48292	0.0066653	0.020483	0.020763	-0.22502	-0.22846	-0.20896	-0.010094	-0.72994	-0.082402	0.0055529	-0.40506	-0.31704	-0.056442
Deletion Peak 7 - CN values	8p21.3	chr8:10695002-29195000(probes 223593:226545)	chr8:21540002-23460000(probes 225196:225502)	chr8:4850002-29615000(probes 223177:226602)	0.0054922	0.0054922		Actual Copy Change Given	chr8:10695002-29195000	-0.18232	0.72867	-0.635	-0.63651	-0.014503	-0.37245	-0.13251	0.28026	-0.25431	-0.47554	-0.15682	-0.51043	-0.086784	-0.27344	0.08161	-0.32843	-0.19975
Deletion Peak 8 - CN values	8q24.3	chr8:144135002-144875000(probes 245629:245725)	chr8:144180002-144855000(probes 245638:245721)	chr8:144185002-144260000(probes 245639:245640)	0.18223	0.18223		Actual Copy Change Given	chr8:144135002-144875000	0.14013	0.88926	-0.39375	0.4485	0.17483	0.074984	0.092605	0.26687	0.65737	-0.55377	0.19436	1.9044	0.49562	0.98871	0.11133	0.68191	-0.3527
Deletion Peak 9 - CN values	9q34.11	chr9:131670002-133325000(probes 262372:262649)	chr9:131675002-133005000(probes 262373:262588)	chr9:131690002-131750000(probes 262376:262377)	0.20993	0.21037		Actual Copy Change Given	chr9:131670002-133325000	-0.068931	-0.14952	-0.38895	-0.31634	0.20641	-0.11247	0.42974	0.15577	-0.14785	-0.79311	0.083342	0.12108	-0.22687	0.025671	0.054518	-0.06585	-0.30145
Deletion Peak 10 - CN values	10q26.3	chr10:133795002-135534747(probes 285217:285399)	chr10:133850002-135534747(probes 285219:285399)	chr10:132180002-135534747(probes 285156:285399)	0.1451	0.1451		Actual Copy Change Given	chr10:133795002-135534747	-0.074544	0.22083	0.10672	-0.15426	0.014609	-0.12979	-0.061152	0.11814	-0.33283	-0.60255	0.17498	0.28374	-0.30592	0.32656	0.5856	-0.019314	-0.34423
Deletion Peak 11 - CN values	11p15.5	chr11:130002-1910000(probes 285417:285636)	chr11:145002-1910000(probes 285420:285636)	chr11:1-3445000(probes 285400:285847)	0.096699	0.096699		Actual Copy Change Given	chr11:130002-1910000	-0.1985	-0.086784	-0.051316	0.04954	0.17498	-0.13846	0.01419	0.047978	-0.33387	-0.75461	0.21039	0.24731	-0.34056	0.38618	0.10614	-0.016017	-0.3463
Deletion Peak 12 - CN values	11q25	chr11:133400002-135006516(probes 306339:306430)	chr11:133705002-135006516(probes 306382:306430)	chr11:132700002-135006516(probes 306296:306430)	0.050507	0.050507		Actual Copy Change Given	chr11:133400002-135006516	-0.1837	-0.16447	-0.56416	-0.063569	-0.11978	-0.42134	-0.18421	-0.21169	-0.26769	-0.15554	0.094491	-0.50515	-0.44577	0.21054	-0.03749	0.0013868	-0.068127
Deletion Peak 13 - CN values	13q34	chr13:114200002-115169878(probes 343661:343691)	chr13:114230002-115169878(probes 343667:343691)	chr13:113300002-115169878(probes 343565:343691)	0.079853	0.079853		Actual Copy Change Given	chr13:114200002-115169878	-0.41091	0.022725	0.74081	-0.64603	0.55726	-0.14438	-0.10342	0.19664	-0.2265	-0.62207	0.20916	-0.18697	-0.045228	0.32705	0.059651	-0.039394	-0.28311
Deletion Peak 14 - CN values	14q32.12	chr14:89070002-102020000(probes 355262:357530)	chr14:92780002-94405000(probes 355897:356177)	chr14:89150002-101665000(probes 355278:357468)	0.15525	0.21608		Actual Copy Change Given	chr14:89070002-102020000	-0.019177	0.21256	-0.67141	0.05466	-0.026304	0.38072	-0.1233	-0.0069195	-0.0083005	-0.44469	0.051387	0.12196	0.21269	0.080889	0.28263	-0.028218	-0.21614
Deletion Peak 15 - CN values	14q32.33	chr14:105645002-107349540(probes 358143:358204)	chr14:105670002-107349540(probes 358148:358204)	chr14:104500002-107349540(probes 357994:358204)	0.040674	0.41072		Actual Copy Change Given	chr14:105645002-107349540	-0.11247	0.21256	-0.33998	0.05466	0.21991	0.51542	0.10045	0.10906	-0.31669	-0.73573	0.27206	0.30841	0.12255	0.1901	0.36313	-0.35407	-0.38044
Deletion Peak 16 - CN values	16p13.3	chr16:1-2400000(probes 370984:371227)	chr16:55002-2400000(probes 370986:371227)	chr16:1-2365000(probes 370984:371220)	0.15241	0.15241		Actual Copy Change Given	chr16:1-2400000	-0.25733	1.2871	-0.39864	-0.14219	0.24716	0.10351	0.26341	0.59062	-0.12265	-0.48376	0.18162	0.28153	0.17905	1.124	0.72641	0.76427	-0.42549
Deletion Peak 17 - CN values	16q24.1	chr16:83800002-86260000(probes 381117:381363)	chr16:83850002-86255000(probes 381118:381362)	chr16:83900002-83975000(probes 381119:381120)	0.040674	0.040674		Actual Copy Change Given	chr16:83800002-86260000	-0.30921	-0.0012473	-0.39174	-0.12004	-0.32554	-0.16739	-0.11613	-0.20361	-0.032723	-0.64837	-0.11757	0.18631	-0.34779	-0.11717	-0.37247	-0.33491	-0.27296
Deletion Peak 18 - CN values	17q12	chr17:36105002-36455000(probes 386292:386295)	chr17:36115002-36455000(probes 386294:386295)	chr17:36120002-36460000(probes 386295:386296)	0.20993	0.21037		Actual Copy Change Given	chr17:36105002-36455000	0.39894	0.040609	-0.32901	-0.30381	-0.30921	3.6569	0.28548	0.2321	-0.01409	0.28248	-0.10618	-0.49392	-0.078544	0.10395	0.066086	-0.040752	-0.24995
Deletion Peak 19 - CN values	18q12.2	chr18:34395002-36800000(probes 397974:398365)	chr18:34400002-35300000(probes 397975:398126)	chr18:34585002-34600000(probes 398012:398013)	0.098789	0.096699		Actual Copy Change Given	chr18:34395002-36800000	-0.11195	-0.21441	-0.34905	0.87368	-0.12095	-0.089831	0.080456	-0.065581	0.043015	-0.6715	-0.053191	-0.51506	-0.37268	0.040892	-0.0042929	0	-0.28774
Deletion Peak 20 - CN values	19p13.3	chr19:290002-2390000(probes 404837:405124)	chr19:295002-2365000(probes 404838:405119)	chr19:300002-455000(probes 404839:404840)	0.0054922	0.0054922		Actual Copy Change Given	chr19:290002-2390000	-0.32426	-0.090493	-0.75926	-0.45426	0.31578	-0.12772	0.15741	0.088258	-0.33791	-0.65547	0.13524	-0.12486	-0.43083	0.35267	0.14652	-0.05442	-0.44264
Deletion Peak 21 - CN values	20q13.33	chr20:59655002-63025520(probes 422276:422617)	chr20:59820002-63025520(probes 422299:422617)	chr20:60150002-63025520(probes 422310:422617)	0.22781	0.21608		Actual Copy Change Given	chr20:59655002-63025520	-0.12434	1.2497	0.51786	0.7391	0.15517	0.36723	0.15159	0.67215	0.44172	-0.55527	0.6308	0.17799	1.2741	0.34778	0.6703	-0.029311	-0.38403
the significant focal areas by rank sum-test
name	hot(mean)	cold(mean)	hot(median)	cold(median)	hot(num)	cold(num)	p.value	FDR
chr19:290002-2390000	-0.414913	0.0792283	-0.436735	0.13524	8	9	0.000575895	0.0178527
chr16:1-2400000	-0.142915	0.562438	-0.19976	0.59062	8	9	0.00246812	0.0382559
chr4:1-1905000	-0.265005	0.0357031	-0.26303	0.034113	8	9	0.0111065	0.0674032
chr9:131670002-133325000	-0.26088	0.0658034	-0.26416	0.054518	8	9	0.0111065	0.0674032
chr1:35002-3755000	-0.298939	0.00302571	-0.35065	0.049114	8	9	0.0152201	0.0674032
chr2:231400002-243199373	-0.229055	0.0328531	-0.185335	0.0091705	8	9	0.0152201	0.0674032
chr8:10695002-29195000	-0.387348	-0.00771922	-0.423995	-0.13251	8	9	0.0152201	0.0674032
chr13:114200002-115169878	-0.199736	0.111464	-0.23504	0.059651	8	9	0.0273961	0.0943645
chr18:34395002-36800000	-0.190516	-0.0326735	-0.318395	-0.0042929	8	9	0.0273961	0.0943645
chr10:133795002-135534747	-0.152604	0.114158	-0.142025	0.11814	8	9	0.0464007	0.143842
t.test :【R calculation】
name	hot(mean ratio)	cold(mean ratio)	hot(median ratio)	cold(median ratio)	hot(num samples)	cold(num samples)	p.value	FDR
chr19:290002-2390000	-0.414913	0.0792283	-0.436735	0.13524	8	9	0.000353509	0.0109588
chr16:1-2400000	-0.142915	0.562438	-0.19976	0.59062	8	9	0.00208883	0.0323768
chr4:1-1905000	-0.265005	0.0357031	-0.26303	0.034113	8	9	0.0131655	0.0871247
chr9:131670002-133325000	-0.26088	0.0658034	-0.26416	0.054518	8	9	0.013713	0.0871247
chr8:10695002-29195000	-0.387348	-0.00771922	-0.423995	-0.13251	8	9	0.0140524	0.0871247
chr1:35002-3755000	-0.298939	0.00302571	-0.35065	0.049114	8	9	0.019609	0.0964368
chr2:231400002-243199373	-0.229055	0.0328531	-0.185335	0.0091705	8	9	0.021811	0.0964368
chr11:133400002-135006516	-0.30092	-0.0754347	-0.30252	-0.11978	8	9	0.0248869	0.0964368
xls calculation：				The result of R calculation is the same as the heteroscedasticity result of xlsx
pos	t.test p value (equal variance)	t.test p value (heteroscedasticity)		name	p.value
chr19:290002-2390000	0.000317678	0.000353509		chr19:290002-2390000	0.000353509
chr16:1-2400000	0.00221844	0.00208883		chr16:1-2400000	0.00208883
chr4:1-1905000	0.00473319	0.0131655		chr4:1-1905000	0.0131655
chr9:131670002-133325000	0.0100457	0.013713		chr9:131670002-133325000	0.013713
chr1:35002-3755000	0.0110307	0.019609		chr8:10695002-29195000	0.0140524
chr2:231400002-243199373	0.0115892	0.021811		chr1:35002-3755000	0.019609
chr8:10695002-29195000	0.0151853	0.0140524		chr2:231400002-243199373	0.021811
chr11:133400002-135006516	0.0211237	0.0248869		chr11:133400002-135006516	0.0248869
	chr1:120520002-150005000	chr6:3245002-3435000	chr8:37345002-37955000	chr8:105495002-119355000	chr10:79845002-82015000	chr11:40345002-40755000	chr11:69250002-69505000	chr17:37545002-37955000	chr17:59595002-60405000	chr20:52145002-52560000	chr1:35002-3755000	chr2:231400002-243199373	chr4:1-1905000	chr4:178910002-183065000	chr5:54710002-57190000	chr6:106555002-106960000	chr8:10695002-29195000	chr8:144135002-144875000	chr9:131670002-133325000	chr10:133795002-135534747	chr11:130002-1910000	chr11:133400002-135006516	chr13:114200002-115169878	chr14:89070002-102020000	chr14:105645002-107349540	chr16:1-2400000	chr16:83800002-86260000	chr17:36105002-36455000	chr18:34395002-36800000	chr19:290002-2390000	chr20:59655002-63025520
129399TA	0.58345	0.16715	-0.18232	0.41747	3.6569	-0.010508	-0.16828	3.6569	-0.02603	0.095508	-0.14039	-0.16026	-0.16561	0.0075	-0.15503	-0.1779	-0.18232	0.14013	-0.068931	-0.074544	-0.1985	-0.1837	-0.41091	-0.019177	-0.11247	-0.25733	-0.30921	0.39894	-0.11195	-0.32426	-0.12434
1401755TA	2.7929	1.6838	0.37364	3.2213	-0.18798	1.7735	0.28548	-0.32901	0.92553	1.018	-0.36397	-0.70136	-0.36045	-0.49819	-0.59682	0.55	-0.635	-0.39375	-0.38895	0.10672	-0.051316	-0.56416	0.74081	-0.67141	-0.33998	-0.39864	-0.39174	-0.32901	-0.34905	-0.75926	0.51786
1402644TA	0.97543	-0.13355	-0.63651	0.37479	-0.17563	0.04954	3.6569	3.6569	-0.31937	0.82099	0.096816	0.070673	-0.6351	-0.34985	-0.49298	-0.48292	-0.63651	0.4485	-0.31634	-0.15426	0.04954	-0.063569	-0.64603	0.05466	0.05466	-0.14219	-0.12004	-0.30381	0.87368	-0.45426	0.7391
1403045TA	0.27852	0.020483	0.0026357	0.026514	-0.1246	-0.13846	3.6569	3.6569	3.6569	0.2156	0.0076392	0.034677	-0.12934	-0.44037	-0.0030475	0.020483	-0.37245	0.074984	-0.11247	-0.12979	-0.13846	-0.42134	-0.14438	0.38072	0.51542	0.10351	-0.16739	3.6569	-0.089831	-0.12772	0.36723
1503243TA	0.13598	0.11448	1.9071	1.0693	-0.55977	0.12491	-0.119	0.28248	0.58542	-0.00041585	-0.77048	-0.43637	-0.537	0.085943	-0.57644	-0.20896	-0.47554	-0.55377	-0.79311	-0.60255	-0.75461	-0.15554	-0.62207	-0.44469	-0.73573	-0.48376	-0.64837	0.28248	-0.6715	-0.65547	-0.55527
1603358TA	0.85601	0.065799	-0.51043	1.2288	0.14697	3.6569	3.6569	-0.49392	3.6569	1.7924	-0.47014	-0.18609	0.13487	0	-0.26155	-0.72994	-0.51043	1.9044	0.12108	0.28374	0.24731	-0.50515	-0.18697	0.12196	0.30841	0.28153	0.18631	-0.49392	-0.51506	-0.12486	0.17799
1705624TA	0.98411	0.07254	-0.086784	1.6604	2.5199	-0.18421	-0.17917	-0.078544	0.10994	3.6569	-0.33733	-0.18458	-0.046041	-0.37977	-0.082668	-0.082402	-0.086784	0.49562	-0.22687	-0.30592	-0.34056	-0.44577	-0.045228	0.21269	0.12255	0.17905	-0.34779	-0.078544	-0.37268	-0.43083	1.2741
1709991TA	-0.04428	-0.095648	-0.035993	0.12079	-0.1109	0.068808	-0.2818	-0.24995	-0.043059	-0.0078863	-0.41366	-0.26913	-0.38137	0.077286	0.021603	-0.056442	-0.19975	-0.3527	-0.30145	-0.34423	-0.3463	-0.068127	-0.28311	-0.21614	-0.38044	-0.42549	-0.27296	-0.24995	-0.28774	-0.44264	-0.38403
1310983TA	0.71302	-0.1779	0.72867	0.71961	0.22083	-0.16115	-0.12914	0.040609	0.024408	0.99468	-0.078411	0.24295	0.034536	-0.016017	-0.16726	-0.1853	0.72867	0.88926	-0.14952	0.22083	-0.086784	-0.16447	0.022725	0.21256	0.21256	1.2871	-0.0012473	0.040609	-0.21441	-0.090493	1.2497
1403042TA	0.87906	-0.00013862	-0.022744	-0.022744	-0.03885	-0.013264	0.057083	-0.30921	0.021744	0.40627	0.0558	0.0091705	0.046104	-0.050506	0.62697	0.0066653	-0.014503	0.17483	0.20641	0.014609	0.17498	-0.11978	0.55726	-0.026304	0.21991	0.24716	-0.32554	-0.30921	-0.12095	0.31578	0.15517
1405756TA	0.25621	-0.081472	0.11506	0.36772	0	-0.0034627	-0.029448	0.28548	0.21653	1.1769	-0.0041546	-0.015879	0.034113	0.0044411	0.010285	0.020763	-0.13251	0.092605	0.42974	-0.061152	0.01419	-0.18421	-0.10342	-0.1233	0.10045	0.26341	-0.11613	0.28548	0.080456	0.15741	0.15159
1412711TA	0.33448	3.0301	0.11697	0.09827	-0.012024	-0.077745	2.0172	1.2905	0.87687	0.20855	0.097397	-0.13665	0.015587	-0.073209	0.082621	-0.22502	0.28026	0.26687	0.15577	0.11814	0.047978	-0.21169	0.19664	-0.0069195	0.10906	0.59062	-0.20361	0.2321	-0.065581	0.088258	0.67215
1502392TA	0.48406	0.89367	3.6569	0.87428	0.025812	0.077718	-0.026441	-0.01409	0.39214	0.57916	-0.29627	-0.023703	-0.061152	0.07053	-0.097232	-0.22846	-0.25431	0.65737	-0.14785	-0.33283	-0.33387	-0.26769	-0.2265	-0.0083005	-0.31669	-0.12265	-0.032723	-0.01409	0.043015	-0.33791	0.44172
1514980TA	0.15786	0.046275	-0.16599	1.9688	1.3643	0.1057	2.123	3.6569	3.4181	0.09217	0.049114	0.088403	0.016985	0	-0.0040162	-0.010094	-0.15682	0.19436	0.083342	0.17498	0.21039	0.094491	0.20916	0.051387	0.27206	0.18162	-0.11757	-0.10618	-0.053191	0.13524	0.6308
1705955TA	0.059651	-0.13678	-0.27344	0.42772	0.086233	-0.037218	0.15861	0.10395	0.089561	0.031859	0.12977	0.10701	0.22431	-0.17677	-0.2308	0.0055529	-0.27344	0.98871	0.025671	0.32656	0.38618	0.21054	0.32705	0.080889	0.1901	1.124	-0.11717	0.10395	0.040892	0.35267	0.34778
1706860TA	1.2266	0.033408	0.0029133	0	0.53573	-0.033269	0.0083351	0.066086	0.042449	0.54541	0.12314	0.054233	0.060508	-0.024251	0.00069327	-0.40506	0.08161	0.11133	0.054518	0.5856	0.10614	-0.03749	0.059651	0.28263	0.36313	0.72641	-0.37247	0.066086	-0.0042929	0.14652	0.6703
1709513TA	-0.016567	-0.32391	0.78176	0.8349	-0.0040162	0.0062481	-0.044551	-0.040752	-0.016292	0.014749	-0.049154	-0.029857	-0.049663	0.0072217	-0.32542	-0.31704	-0.32843	0.68191	-0.06585	-0.019314	-0.016017	0.0013868	-0.039394	-0.028218	-0.35407	0.76427	-0.33491	-0.040752	0	-0.05442	-0.029311
t.test p value	0.284155	0.766927	0.393974	0.31781	0.46603	0.153171	0.256344	0.394029	0.464031	0.279326	0.0110307	0.0115892	0.00473319	0.0881524	0.0643067	0.984756	0.0151853	0.437251	0.0100457	0.057429	0.0630074	0.0211237	0.0840241	0.348346	0.340354	0.00221844	0.412401	0.480256	0.338812	0.000317678	0.368851
	0.312106	0.760168	0.383353	0.33774	0.497977	0.200214	0.284162	0.410811	0.477049	0.31572	0.019609	0.021811	0.0131655	0.122684	0.0633682	0.985558	0.0140524	0.46258	0.013713	0.058768	0.0734058	0.0248869	0.102404	0.381332	0.357843	0.00208883	0.432025	0.517073	0.380448	0.000353509	0.385413
pos	t.test p value (equal variance)	t.test p value (heteroscedasticity)			sample	chr1:35002-3755000
chr19:290002-2390000	0.000317678	0.000353509			129399TA	-0.14039
chr16:1-2400000	0.00221844	0.00208883			1401755TA	-0.36397
chr4:1-1905000	0.00473319	0.0131655			1402644TA	0.096816
chr9:131670002-133325000	0.0100457	0.013713			1403045TA	0.0076392
chr1:35002-3755000	0.0110307	0.019609			1503243TA	-0.77048
chr2:231400002-243199373	0.0115892	0.021811			1603358TA	-0.47014
chr8:10695002-29195000	0.0151853	0.0140524			1705624TA	-0.33733
chr11:133400002-135006516	0.0211237	0.0248869			1709991TA	-0.41366
chr10:133795002-135534747	0.057429	0.058768			1310983TA	-0.078411
chr11:130002-1910000	0.0630074	0.0734058			1403042TA	0.0558
chr5:54710002-57190000	0.0643067	0.0633682			1405756TA	-0.0041546
chr13:114200002-115169878	0.0840241	0.102404			1412711TA	0.097397
chr4:178910002-183065000	0.0881524	0.122684			1502392TA	-0.29627
chr11:40345002-40755000	0.153171	0.200214			1514980TA	0.049114
chr11:69250002-69505000	0.256344	0.284162			1705955TA	0.12977
chr20:52145002-52560000	0.279326	0.31572			1706860TA	0.12314
chr1:120520002-150005000	0.284155	0.312106			1709513TA	-0.049154
chr8:105495002-119355000	0.31781	0.33774			t.test p value (equal variance)	0.0110307
chr18:34395002-36800000	0.338812	0.380448			t.test p value (heteroscedasticity)	0.019609
chr14:105645002-107349540	0.340354	0.357843
chr14:89070002-102020000	0.348346	0.381332
chr20:59655002-63025520	0.368851	0.385413
chr8:37345002-37955000	0.393974	0.383353
chr17:37545002-37955000	0.394029	0.410811
chr16:83800002-86260000	0.412401	0.432025
chr8:144135002-144875000	0.437251	0.46258
chr17:59595002-60405000	0.464031	0.477049
chr10:79845002-82015000	0.46603	0.497977
chr17:36105002-36455000	0.480256	0.517073
chr6:3245002-3435000	0.766927	0.760168
chr6:106555002-106960000	0.984756	0.985558
