# Supplementary material for: Genomic alterations and evolution of cell clusters in metastatic invasive micropapillary carcinoma of the breast
Source: Nat Commun. 2022 Jan 10;13:111. doi: 10.1038/s41467-021-27794-4 (PMC8748639; doi:10.1038/s41467-021-27794-4)
Supplement: Supplementary file 8 — Supplementary Data 5 [file 41467_2021_27794_MOESM8_ESM.xlsx]

## Sheet: Sheet1 (3)
Supplementary Data 5: Clinicopathological characteristics and sequencing information of formalin-fixed paraffin-embedded (FFPE) tissues in 29 IMPC Patients.
								Multiple Cell Cluster				Single Cell Cluster
Patient ID	The proportion of IMPC	Tumor size(cm)	Numbers of LNM	LN stage	ER	PR	HER2	Primary tumor (IMPC)	Primary tumor (IDC）	LNM (IMPC)	LNM (IDC)	Primary tumor (IMPC)	Primary tumor (IDC）	LNM (IMPC)	LNM (IDC)	The normal control tissue	Numbers of cell clusters	Where it appears	Sequencing methods	Total (442)
1	100	6.8	31/31	N3	+	+	-	Y (1)	NA	NA	NA	NA	NA	NA	NA	Y	1	Figure 3b	multiple cell clusters	65
2	90	2	5/25	N2	+	+	++	Y (1)	NA	NA	Y (1)	NA	NA	NA	NA	Y	2	Figure 3b, 3d
3	80	3.6	4/24	N2	+	+	-	Y (1)	NA	Y (1)	NA	NA	NA	NA	NA	Y	2	Figure 3b, 3d
7	100	2	4/18	N2	+	+	++	Y (1)	NA	Y (1)	Y(1)	NA	NA	NA	NA	Y	3	Figure 3b, 3d
8	100	3	3/26	N1	-	-	+	Y (1)	NA	NA	NA	NA	NA	NA	NA	Y	1	Figure 3b
9	50	3.3	15/22	N3	+	+	NA	Y (1)	Y (1)	Y (1)	Y (1)	NA	NA	NA	NA	Y	4	Figure 3c-d
10	100	3.5	17/28	N3	+	+	++	NA	NA	Y (1)	NA	NA	NA	NA	NA	Y	1	Figure 3d
11	100	2.3	3/11	N1	+	+	-	NA	NA	Y (1)	NA	NA	NA	NA	NA	Y	1	Figure 3d
12	95	1.5	6/22	N2	+	+	-	NA	NA	Y (1)	Y (1)	NA	NA	NA	NA	Y	1	Figure 3d
13	55	3.5	2/18	N1	+	+	-	Y (1)	Y (1)	Y (1)	NA	NA	NA	NA	NA	Y	3	Figure 3c-d
15	85	NA	16/21	N3	+	+	-	Y (1)	NA	Y (1)	NA	NA	NA	NA	NA	Y	2	Figure 3b, 3d
17	70	2.2	1/23	N1	+	+	+	Y (1)	Y (1)	NA	NA	NA	NA	NA	NA	Y	2	Figure 3b, 3c
20	70	8	11/25	N3	-	-	+	Y (1)	Y (1)	Y (1)	NA	NA	NA	NA	NA	Y	3	Figure 3b-d
21	40	5.5	18/18	N3	+	+	-	Y (1)	Y (1)	Y (1)	NA	NA	NA	NA	NA	Y	3	Figure 3b-d
24	100	3.8	2/11	N1	+	+	++	Y (1)	NA	NA	NA	NA	NA	NA	NA	Y	1	Figure 3b
27	40	5.2	4/30	N2	+	+	-	Y (1)	Y (1)	Y (1)	Y (1)	NA	NA	NA	NA	Y	4	Figure 3b-e
28	30	1.8	16/30	N3	+	+	-	Y (1)	NA	Y (2)	Y (2)	NA	NA	NA	NA	Y	5	Figure 3b, 3d
29	30	4	17/23	N3	+	+	-	Y (1)	Y (1)	Y (1)	Y (1)	NA	NA	NA	NA	Y	4	Figure 3b-d
30	60	5.2	3/18	N1	+	+	++	Y (1)	Y (1)	Y (1)	Y (1)	NA	NA	NA	NA	Y	4	Figure 3b-d
31	40	2.5	1/22	N1	+	+	-	Y (1)	Y (1)	Y (1)	Y (1)	NA	NA	NA	NA	Y	4	Figure 3b-d
32	40	NA	6/16	N3	+	+	-	Y (1)	Y (1)	NA	Y (2)	NA	NA	NA	NA	Y	4	Figure 3b-d
33	70	1.5	2/12	N1	+	+	-	Y (1)	Y (1)	Y (1)	Y (1)	NA	NA	NA	NA	Y	4	Figure 3b-d
34	70	4	21/27	N3	+	+	-	Y (1)	Y (1)	Y (2)	Y (2)	NA	NA	NA	NA	Y	6	Figure 3b-d
14	80	1.3	6/15	N2	+	+	-	Y (1)	NA	Y (1)	NA	Y (24)	NA	NA	NA	Y	2/24	Figure 3b, 3d, 5a, 5i, 6b, 6c	multiple cell clusters /single cell cluster	17/360
16	80	2.8	2/18	N1	+	+	-	Y (1)	Y (1)	Y (1)	NA	Y (23)	NA	Y (24)	NA	Y	3/47	Figure 3b-d, 5b, 5i, 6b, 6c
18	90	3	3/17	N1	+	+	++	Y (1)	NA	Y (1)	NA	Y (24)	NA	Y (24)	NA	Y	2/48	Figure 3b, 3d, 5d, 5i, 6a, 6b, 6c
19	100	3	16/21	N3	+	+	+	Y (1)	NA	Y (1)	NA	Y (27)	NA	Y (37)	NA	Y	2/64	Figure 3b, 3d, 5c, 5g, 5h, 5i, 6b, 6c
22	100	3	16/21	N3	-	-	+	Y (1)	NA	Y (1)	NA	Y (43)	NA	Y (94)	NA	Y	2/137	Figure 3b, 3d, 5e, 5i, 6b, 6c
23	30	2	5/13	N2	-	-	+	Y (1)	Y (1)	Y (1)	Y (3)	Y (21)	Y (2)	Y (11)	Y (6)	Y	6/40	Figure 3b-d, 4a-e, 5f, 5i, 6b, 6c
The 29 IMPC samples for WGS. we selected 6 cases IMPC patients for single cell cluster sequencing, all the 29 patients for multicell clusters sequencing. LNM: lymph node metastases, “Y” represented the sequencing data was valid, “NA” represented the data was not assessable. The number in parentheses represents the numbers of cell clusters. IMPC: invasive micropapillary carcinoma, IDC: invasive du…
