# Supplementary material for: Genomic alterations and evolution of cell clusters in metastatic invasive micropapillary carcinoma of the breast
Source: Nat Commun. 2022 Jan 10;13:111. doi: 10.1038/s41467-021-27794-4 (PMC8748639; doi:10.1038/s41467-021-27794-4)
Supplement: Supplementary file 9 — Supplementary Data 6 [file 41467_2021_27794_MOESM9_ESM.xlsx]

## Sheet: pure-IMPC VS mix-IMPC
Supplementary Data 6 : The copy number variations between pure IMPC and mixed IMPC-IDC.
exclusively in pure-IMPC	CNV	frequency	q-value	shared	CNV	frequency	frequency of components（pure-IMPC/mix-IMPC）	q-value(pure-IMPC)	q-value(mix-IMPC)	exclusively in mix-IMPC	CNV	frequency	q-value
RFWD3	Loss	5/6	0.16806	TRIM27	Loss	26/26	6/20	2.8272e-09	4.7827e-37	SLC45A3	Gain	18/20	0.18014
NCOA4	Gain	5/6	0.16927	POU5F1	Loss	26/26	6/20	2.8272e-09	4.7827e-37	PTPRC	Gain	18/20	0.18014
GNAS	Gain	5/6	0.04034	HLA-A	Loss	26/26	6/20	2.8272e-09	4.7827e-37	MDM4	Gain	18/20	0.18014
ZFHX3	Loss	4/6	0.16806	PDE4DIP	Gain	25/26	6/19	2.0442e-07	1.3404e-33	H3F3A	Gain	18/20	0.18014
WHSC1	Loss	4/6	0.14757	BCL9	Gain	25/26	6/19	2.0442e-07	1.3404e-33	ELK4	Gain	18/20	0.18014
TEC	Loss	4/6	0.14757	FUS	Gain	24/26	5/19	0.16682	1.3169e-10	ELF3	Gain	18/20	0.18014
SS18L1	Gain	4/6	0.04034	PRDM16	Loss	23/26	5/18	0.10115	0.00019399	AKT3	Gain	18/20	0.18014
SLC34A2	Loss	4/6	0.14757	RSPO2	Gain	22/26	6/16	0.037993	0.0076263	TPR	Gain	17/20	0.18014
RNF43	Gain	4/6	0.08057	RAD21	Gain	22/26	6/16	0.037993	0.0076263	RGS7	Gain	17/20	0.18014
POLE	Loss	4/6	0.16806	NFATC2	Gain	22/26	6/16	0.04034	0.00046913	PAFAH1B2	Loss	17/20	1.2676e-07
PHOX2B	Loss	4/6	0.14757	HIP1	Gain	22/26	6/16	0.043966	0.00044635	FOXR1	Loss	17/20	1.2676e-07
GRM3	Gain	4/6	0.16927	EXT1	Gain	22/26	6/16	0.037993	0.0076263	FH	Gain	17/20	0.18014
FGFR3	Loss	4/6	0.14757	ELN	Gain	22/26	6/16	0.043966	0.00044635	DDX6	Loss	17/20	1.2676e-07
CDK6	Gain	4/6	0.16927	EIF3E	Gain	22/26	6/16	0.037993	0.0076263	CDC73	Gain	17/20	0.18014
AKAP9	Gain	4/6	0.16927	DDX5	Gain	22/26	5/17	0.08057	1.1639e-05	CBL	Loss	17/20	1.2676e-07
RHOH	Loss	3/6	0.14757	CSMD3	Gain	22/26	6/16	0.037993	0.0076263	BCL9L	Loss	17/20	1.2676e-07
PAX5	Gain	3/6	0.043961	CD79B	Gain	22/26	5/17	0.08057	1.1639e-05	ZNF479	Gain	16/20	0.0076263
CDKN1B	Loss	3/6	0.11413	AXIN2	Gain	22/26	5/17	0.08057	1.1639e-05	ZBTB16	Loss	16/20	1.2676e-07
CBFB	Loss	3/6	0.16806	TNFRSF14	Loss	21/26	5/16	0.10115	0.00019399	UBR5	Gain	16/20	0.0076263
TBX3	Loss	2/6	0.16806	SKI	Loss	21/26	5/16	0.10115	0.00019399	SDHD	Loss	16/20	1.2676e-07
PTPN11	Loss	2/6	0.16806	SALL4	Gain	21/26	5/16	0.04034	0.00046913	RUNX1T1	Gain	16/20	0.0076263
PRKCB	Loss	2/6	0.16806	BRIP1	Gain	21/26	5/16	0.08057	1.1639e-05	PRKAR1A	Gain	16/20	1.1639e-05
PALB2	Loss	2/6	0.16806	PPM1D	Gain	20/26	4/16	0.08057	1.1639e-05	PABPC1	Gain	16/20	0.0076263
NCOR2	Loss	2/6	0.16806	CLTC	Gain	20/26	4/16	0.08057	1.1639e-05	KCNJ5	Loss	16/20	1.2676e-07
N4BP2	Loss	2/6	0.14757	TMEM127	Gain	19/26	5/14	0.12709	1.1639e-05	FLI1	Loss	16/20	1.2676e-07
FIP1L1	Loss	2/6	0.14757	MAF	Loss	19/26	5/14	0.16806	0.00010111	COX6C	Gain	16/20	0.0076263
ETV6	Loss	2/6	0.11413	IL21R	Gain	19/26	2/17	0.16806	1.3169e-10	CDH17	Gain	16/20	0.0076263
CTCF	Loss	2/6	0.16806	MGMT	Loss	18/26	5/13	0.012694	0.0046311	ARHGEF12	Loss	16/20	1.2676e-07
CDH1	Loss	2/6	0.16806	FANCA	Loss	18/26	5/13	0.16806	0.00010111	TCL1A	Loss	15/20	0.0025203
USP44	Loss	1/6	0.16806	CDH11	Loss	18/26	5/13	0.16806	0.00068709	RAC1	Gain	15/20	0.098049
TSC2	Loss	1/6	0.16806	CBFA2T3	Loss	18/26	5/13	0.16806	0.00010111	POU2AF1	Loss	15/20	1.2676e-07
TRAF7	Loss	1/6	0.16806	HERPUD1	Loss	17/26	4/13	0.16806	0.00068709	PMS2	Gain	15/20	0.098049
TNFRSF17	Loss	1/6	0.16806	ZCCHC8	Gain	16/26	2/14	0.16806	0.098049	DICER1	Loss	15/20	0.0025203
SOCS1	Loss	1/6	0.16806	SETD1B	Gain	16/26	2/14	0.16806	0.098049	DDX10	Loss	15/20	1.2676e-07
SH2B3	Loss	1/6	0.16806	HNF1A	Gain	16/26	2/14	0.16806	0.098049	SMAD4	Loss	14/20	0.023096
RMI2	Loss	1/6	0.16806	CLIP1	Gain	16/26	2/14	0.16806	0.098049	MALT1	Loss	14/20	0.023096
NTHL1	Loss	1/6	0.16806	BCL7A	Gain	16/26	2/14	0.16806	0.098049	HOOK3	Gain	14/20	0.0074325
MYH11	Loss	1/6	0.16806	DDB2	Gain	15/26	3/12	0.063547	0.0014318	DCC	Loss	14/20	0.023096
HIST1H4I	Loss	1/6	2.8272e-09	MAP2K4	Loss	12/26	5/7	0.00024343	0.014147	CCNE1	Loss	14/20	0.2038
GRIN2A	Loss	1/6	0.16806	GAS7	Loss	12/26	5/7	0.00024343	0.014147	BCL11B	Loss	14/20	0.0025203
ERCC4	Loss	1/6	0.16806	CYLD	Loss	12/26	3/9	0.16806	0.00068709	MYCN	Loss	13/20	0.068268
CREBBP	Loss	1/6	0.16806	PER1	Loss	11/26	5/6	0.00024343	0.014147	MLLT4	Loss	13/20	0.0027949
CIITA	Loss	1/6	0.16806							KDSR	Loss	13/20	0.023096
CHST11	Loss	1/6	0.16806							FGFR1OP	Loss	13/20	0.0027949
CHIC2	Loss	1/6	0.14757							EGFR	Gain	13/20	0.0076263
BTG1	Loss	1/6	0.16806							BCL2	Loss	13/20	0.023096
AXIN1	Loss	1/6	0.16806							BCL2L12	Gain	13/20	0.013101
ALDH2	Loss	1/6	0.16806							BAX	Gain	13/20	0.013101
										QKI	Loss	12/20	0.0027949
										KAT6A	Gain	12/20	0.0074325
										IKBKB	Gain	12/20	0.0074325
										ANK1	Gain	12/20	0.0074325
										WHSC1L1	Gain	11/20	0.0074325
										TRIP11	Loss	11/20	0.0025203
										MALAT1	Gain	11/20	0.0099862
										GOLGA5	Loss	11/20	0.0025203
										FGFR2	Loss	11/20	0.0046311
										FGFR1	Gain	11/20	0.0074325
										CCND2	Loss	11/20	0.16388
										TERT	Loss	10/20	0.1536
										SDHA	Loss	10/20	0.1536
										POLD1	Gain	10/20	0.013101
										KDM5A	Loss	10/20	0.16388
										ERC1	Loss	10/20	0.16388
										CCND1	Gain	10/20	0.0099862
										SOX21	Loss	9/20	0.20903
										GPC5	Loss	9/20	0.20903
										FOXO3	Loss	9/20	0.012968
										ERCC5	Loss	9/20	0.20903
										BIVM-ERCC5	Loss	9/20	0.20903
										ZNF429	Loss	8/20	0.2038
										SBDS	Gain	8/20	0.0076263
										PRDM1	Loss	8/20	0.012968
										MEN1	Gain	8/20	0.0099862
										ROS1	Loss	7/20	0.012968
										RANBP2	Gain	7/20	0.096118
										GOPC	Loss	7/20	0.012968
										EPHA7	Loss	7/20	0.012968
										CCNC	Loss	7/20	0.012968
										TP53	Loss	6/20	0.014147
										PAX3	Loss	6/20	0.20903
										FEV	Loss	6/20	0.20903
										ELL	Loss	6/20	0.2038
										CUL3	Loss	6/20	0.20903
										CRTC1	Loss	6/20	0.2038
										ACSL3	Loss	6/20	0.20903
										ERBB4	Loss	5/20	0.20903
										CTNND2	Loss	5/20	0.1536
										BARD1	Loss	5/20	0.20903
										ATIC	Loss	5/20	0.20903

## Sheet: T-IMPC VS T-IDC
Supplementary Data 6: The copy number variations between primary IMPC and primary IDC in mixed IMPC-IDC.
exclusively in T-IMPC	CNV	frequency	q-value	shared	CNV	frequency	frequency of components（T-IMPC/T-IDC）	q-value(T-IMPC)	q-value(T-IDC)	exclusively in T-IDC	CNV	frequency	q-value
TPR	Gain	12/14	0.21586	TRIM27	Loss	28/28	14/14	1.8323e-30	1.9074e-27	RAC1	Gain		0.10162
SLC45A3	Gain	12/14	0.21586	POU5F1	Loss	28/28	14/14	1.8323e-30	1.9074e-27	PMS2	Gain	10/14	0.10162
RGS7	Gain	12/14	0.21586	HLA-A	Loss	28/28	14/14	1.8323e-30	1.9074e-27	MNX1	Loss	9/14	0.11775
PTPRC	Gain	12/14	0.21586	FUS	Gain	27/28	14/13	7.4323e-07	1.59e-06	TERT	Loss	8/14	0.023014
MDM4	Gain	12/14	0.21586	PDE4DIP	Gain	26/28	13/13	6.7352e-26	2.5321e-22	SDHA	Loss	8/14	0.023014
H3F3A	Gain	12/14	0.21586	BCL9	Gain	26/28	13/13	6.7352e-26	2.5321e-22
FH	Gain	12/14	0.21586	IL21R	Gain	24/28	12/12	7.4323e-07	1.59e-06
ELK4	Gain	12/14	0.21586	PAFAH1B2	Loss	23/28	11/12	0.000883	7.1089e-05
ELF3	Gain	12/14	0.21586	FOXR1	Loss	23/28	11/12	0.000883	7.1089e-05
CDC73	Gain	12/14	0.21586	DDX6	Loss	23/28	11/12	0.000883	7.1089e-05
AKT3	Gain	12/14	0.21586	CBL	Loss	23/28	11/12	0.000883	7.1089e-05
PRKAR1A	Gain	10/14	0.0089541	BCL9L	Loss	23/28	11/12	0.000883	7.1089e-05
DDX10	Loss	10/14	7.1089e-05	ZNF479	Gain	22/28	12/10	0.00294	0.085538
BMP5	Gain	9/14	0.21586	TNFRSF14	Loss	22/28	10/12	1.1263e-08	0.00069247
TFEB	Gain	8/14	0.21586	SKI	Loss	22/28	10/12	1.1263e-08	0.00069247
NFKBIE	Gain	8/14	0.21586	PRDM16	Loss	22/28	10/12	1.1263e-08	0.00069247
MYCN	Loss	8/14	0.073038	HIP1	Gain	22/28	12/10	8.4114e-06	0.02727
MALAT1	Gain	8/14	0.014221	ELN	Gain	22/28	12/10	8.4114e-06	0.02727
HSP90AB1	Gain	8/14	0.21586	ZCCHC8	Gain	21/28	10/11	0.0090597	0.064991
CCND3	Gain	8/14	0.21586	ZBTB16	Loss	21/28	10/11	0.000883	7.1089e-05
CCND1	Gain	7/14	0.014221	SETD1B	Gain	21/28	10/11	0.0090597	0.064991
WT1	Loss	6/14	0.20201	SDHD	Loss	21/28	10/11	0.000883	7.1089e-05
RFWD3	Loss	6/14	0.027854	SALL4	Gain	21/28	10/11	0.029837	0.00077586
NUP98	Loss	6/14	0.20201	PPM1D	Gain	21/28	10/11	0.029716	0.0089541
MYOD1	Loss	6/14	0.20201	NFATC2	Gain	21/28	10/11	0.029837	0.00077586
MEN1	Gain	6/14	0.014221	KCNJ5	Loss	21/28	10/11	0.000883	7.1089e-05
LMO2	Loss	6/14	0.20201	HNF1A	Gain	21/28	10/11	0.0090597	0.064991
LMO1	Loss	6/14	0.20201	FLI1	Loss	21/28	10/11	0.000883	7.1089e-05
HRAS	Loss	6/14	0.20201	DDX5	Gain	21/28	10/11	0.029716	0.0089541
FGFR2	Loss	6/14	0.048581	CLIP1	Gain	21/28	10/11	0.0090597	0.064991
FANCF	Loss	6/14	0.20201	CD79B	Gain	21/28	10/11	0.029716	0.0089541
EXT2	Loss	6/14	0.20201	BRIP1	Gain	21/28	10/11	0.029716	0.0089541
EPHA7	Gain	6/14	0.21586	BCL7A	Gain	21/28	10/11	0.0090597	0.064991
CARS	Loss	6/14	0.20201	AXIN2	Gain	21/28	10/11	0.029716	0.0089541
FOXO3	Loss	5/14	0.067219	ARHGEF12	Loss	21/28	10/11	0.000883	7.1089e-05
USP6	Loss	4/14	0.03304	TMEM127	Gain	20/28	10/10	0.00014225	0.000282
ROS1	Loss	4/14	0.067219	TCL1A	Loss	20/28	10/10	0.00040729	0.018601
RABEP1	Loss	4/14	0.03304	HOOK3	Gain	20/28	10/10	0.14909	0.080831
PRDM1	Loss	4/14	0.067219	DICER1	Loss	20/28	10/10	0.00040729	0.018601
GOPC	Loss	4/14	0.067219	BCL2L12	Gain	20/28	11/9	0.11562	0.085538
CREB3L1	Gain	4/14	0.010702	BAX	Gain	20/28	11/9	0.11562	0.085538
CCNC	Loss	4/14	0.067219	MLLT4	Loss	19/28	10/9	0.0021001	0.0016529
CRNKL1	Loss	3/14	0.2301	MGMT	Loss	19/28	11/8	0.00068999	0.048581
CREB3L1	Loss	6/14	0.20201	FGFR1OP	Loss	19/28	10/9	0.0021001	0.0016529
EPHA7	Loss	4/14	0.067219	EGFR	Gain	19/28	10/9	0.00294	0.085538
				QKI	Loss	18/28	10/8	0.0021001	0.0016529
				POU2AF1	Loss	18/28	8/10	0.000883	7.1089e-05
				MAF	Loss	18/28	9/9	1.8515e-05	0.027854
				FANCA	Loss	18/28	9/9	1.8515e-05	0.027854
				DDB2	Gain	18/28	9/9	0.00011541	0.010702
				CBFA2T3	Loss	18/28	9/9	1.8515e-05	0.027854
				BCL11B	Loss	18/28	9/9	0.00040729	0.018601
				WHSC1L1	Gain	17/28	9/8	0.14909	0.080831
				KAT6A	Gain	17/28	9/8	0.14909	0.080831
				IKBKB	Gain	17/28	9/8	0.14909	0.080831
				FGFR1	Gain	17/28	9/8	0.14909	0.080831
				CDH11	Loss	17/28	9/8	7.6693e-05	0.017876
				ANK1	Gain	17/28	9/8	0.14909	0.080831
				POLD1	Gain	16/28	8/8	0.11562	0.085538
				HERPUD1	Loss	16/28	8/8	7.6693e-05	0.017876
				TRIP11	Loss	12/28	6/6	0.00040729	0.018601
				SBDS	Gain	12/28	7/5	0.00294	0.085538
				GOLGA5	Loss	12/28	6/6	0.00040729	0.018601
				RANBP2	Gain	11/28	4/7	0.043507	0.21586
				CYLD	Loss	11/28	6/5	7.6693e-05	0.017876
				DDB2	Loss	10/28	9/1	0.00011541	0.20201
				TP53	Loss	9/28	5/4	0.18132	0.03304
				PER1	Loss	9/28	5/4	0.18132	0.03304
				MAP2K4	Loss	9/28	5/4	0.18132	0.03304
				GAS7	Loss	9/28	5/4	0.18132	0.03304

## Sheet: L-IMPC VS L-IDC
Supplementary Data 6: The copy number variations between metastatic-IMPC and metastatic-IDC in mixed IMPC-IDC.
exclusively in L-IMPC	CNV	frequency	q-value	shared	CNV	frequency	frequency of components（L-IMPC/L-IDC）	q-value(L-IMPC)	q-value(L-IDC)	exclusively in L-IDC	CNV	frequency	q-value
PRKAR1A	Gain	22/25	6.8486e-06	TRIM27	Loss	44/44	19/25	5.4147e-40	7.104e-43	MLLT4	Loss	17/19	8.6563e-05
AXIN2	Gain	22/25	6.8486e-06	POU5F1	Loss	44/44	19/25	5.4147e-40	7.104e-43	FGFR1OP	Loss	17/19	8.6563e-05
RPL22	Loss	19/25	0.066874	PDE4DIP	Gain	44/44	19/25	7.4468e-33	1.9193e-42	ASXL1	Gain	15/19	0.0035791
CAMTA1	Loss	19/25	0.066874	HLA-A	Loss	44/44	19/25	5.4147e-40	7.104e-43	RAD21	Gain	14/19	2.538e-06
ZNRF3	Loss	18/25	0.10218	BCL9	Gain	44/44	19/25	7.4468e-33	1.9193e-42	POLE	Loss	13/19	0.025862
SMARCB1	Loss	18/25	0.10218	FUS	Gain	43/44	19/24	9.2515e-15	5.3282e-12	LARP4B	Loss	13/19	0.038099
PDGFB	Loss	18/25	0.10218	ZNF479	Gain	40/44	18/22	2.6051e-06	4.8344e-05	U2AF1	Loss	12/19	0.13484
NF2	Loss	18/25	0.10218	ELN	Gain	40/44	18/22	3.9137e-10	1.8418e-07	TMPRSS2	Loss	12/19	0.13484
MYH9	Loss	18/25	0.10218	HIP1	Gain	39/44	18/21	3.9137e-10	1.8418e-07	NCOR2	Loss	12/19	0.025862
MN1	Loss	18/25	0.10218	RAC1	Gain	38/44	17/21	0.00024789	0.00085692	KLF6	Loss	12/19	0.038099
MKL1	Loss	18/25	0.10218	PPM1D	Gain	38/44	16/22	6.0186e-05	6.8486e-06	WHSC1	Loss	11/19	0.00020309
ISX	Loss	18/25	0.10218	PMS2	Gain	38/44	17/21	0.00024789	0.00085692	RSPO3	Loss	11/19	0.048488
EWSR1	Loss	18/25	0.10218	MAF	Loss	38/44	17/21	1.1225e-05	2.9094e-05	MALAT1	Gain	11/19	0.00063536
EP300	Loss	18/25	0.10218	DDX5	Gain	38/44	16/22	6.0186e-05	6.8486e-06	FGFR3	Loss	11/19	0.00020309
CHEK2	Loss	18/25	0.10218	CLTC	Gain	38/44	16/22	6.0186e-05	6.8486e-06	ERG	Loss	10/19	0.13484
BCR	Loss	18/25	0.10218	CD79B	Gain	38/44	16/22	6.0186e-05	6.8486e-06	MEN1	Gain	8/19	0.00063536
APOBEC3B	Loss	18/25	0.10218	BRIP1	Gain	38/44	16/22	6.0186e-05	6.8486e-06	GNAS	Loss	7/19	0.18462
MAPK1	Loss	17/25	0.10218	RNF43	Gain	37/44	16/21	6.0186e-05	6.8486e-06	WRN	Loss	6/19	0.086723
MAML2	Loss	17/25	3.891e-07	HERPUD1	Loss	36/44	17/19	0.0059982	2.9094e-05	NRG1	Loss	6/19	0.086723
FAT3	Loss	17/25	3.891e-07	FANCA	Loss	36/44	17/19	1.1225e-05	2.9094e-05	LEPROTL1	Loss	6/19	0.086723
DDX10	Loss	17/25	3.891e-07	EGFR	Gain	36/44	17/19	2.6051e-06	4.8344e-05	SS18L1	Loss	5/19	0.18462
BIRC3	Loss	17/25	3.891e-07	CDH11	Loss	36/44	17/19	0.0059982	2.9094e-05	PTK6	Loss	5/19	0.18462
ATM	Loss	17/25	3.891e-07	CBFA2T3	Loss	36/44	17/19	1.1225e-05	2.9094e-05	NCOA4	Gain	4/19	0.03705
ARHGEF10	Loss	17/25	0.0012653	CSMD3	Gain	35/44	14/21	2.538e-06	1.1606e-05	POLQ	Loss	3/19	0.18462
SEPT5	Loss	15/25	0.10218	BCL2L12	Gain	35/44	17/18	0.01002	0.090185
SEPT5-GP1BB	Loss	15/25	0.10218	BAX	Gain	35/44	17/18	0.01002	0.090185
LZTR1	Loss	15/25	0.10218	SBDS	Gain	34/44	15/19	2.6051e-06	4.8344e-05
KAT6A	Gain	15/25	0.0068445	KCNJ5	Loss	34/44	15/19	9.6079e-10	3.891e-07
IKBKB	Gain	15/25	0.0068445	FLI1	Loss	34/44	15/19	9.6079e-10	3.891e-07
DGCR8	Loss	15/25	0.10218	ARHGEF12	Loss	34/44	15/19	9.6079e-10	3.891e-07
CLTCL1	Loss	15/25	0.10218	ZBTB16	Loss	33/44	15/18	9.6079e-10	3.891e-07
ANK1	Gain	15/25	0.0068445	SDHD	Loss	33/44	15/18	9.6079e-10	3.891e-07
MYCN	Loss	13/25	0.027573	PRDM16	Loss	33/44	13/20	4.5062e-06	0.066874
ZFHX3	Loss	12/25	2.9094e-05	PAFAH1B2	Loss	33/44	15/18	9.6079e-10	3.891e-07
RFWD3	Loss	12/25	2.9094e-05	MGMT	Loss	33/44	17/16	6.2711e-07	0.0019166
MAP2K4	Loss	12/25	0.0078898	FOXR1	Loss	33/44	15/18	9.6079e-10	3.891e-07
GAS7	Loss	12/25	0.0078898	DDX6	Loss	33/44	15/18	9.6079e-10	3.891e-07
SOX21	Loss	11/25	0.10297	CBL	Loss	33/44	15/18	9.6079e-10	3.891e-07
GPC5	Loss	11/25	0.10297	BCL9L	Loss	33/44	15/18	9.6079e-10	3.891e-07
ERCC5	Loss	11/25	0.10297	ZCCHC8	Gain	32/44	14/18	0.0072815	0.0060921
CTCF	Loss	11/25	2.9094e-05	SETD1B	Gain	32/44	14/18	0.0072815	0.0060921
CBFB	Loss	11/25	2.9094e-05	HNF1A	Gain	32/44	14/18	0.0072815	0.0060921
BIVM-ERCC5	Loss	11/25	0.10297	CLIP1	Gain	32/44	14/18	0.0072815	0.0060921
USP6	Loss	10/25	0.0078898	BCL7A	Gain	32/44	14/18	0.0072815	0.0060921
TP53	Loss	10/25	0.0078898	TNFRSF14	Loss	31/44	11/20	4.5062e-06	0.066874
RABEP1	Loss	10/25	0.0078898	TCL1A	Loss	31/44	14/17	0.00023229	0.0022041
PER1	Loss	10/25	0.0078898	SKI	Loss	31/44	11/20	4.5062e-06	0.066874
CTNND2	Loss	10/25	0.21864	POU2AF1	Loss	31/44	13/18	9.6079e-10	3.891e-07
CDH1	Loss	10/25	2.9094e-05	DICER1	Loss	31/44	14/17	0.00023229	0.0022041
NUMA1	Gain	8/25	0.02956	POLD1	Gain	30/44	16/14	0.01002	0.090185
CRNKL1	Loss	8/25	0.034736	BCL11B	Loss	30/44	14/16	0.00023229	0.0022041
TRIM24	Loss	4/25	0.11711	IL21R	Gain	29/44	12/17	9.2515e-15	5.3282e-12
SND1	Loss	4/25	0.11711	DDB2	Gain	28/44	14/14	2.2806e-09	2.533e-07
SND1-IT1	Loss	4/25	0.11711	RANBP2	Gain	26/44	11/15	0.0043473	0.0038644
SMO	Loss	4/25	0.11711	TERT	Loss	25/44	13/12	0.0033091	0.21864
POT1	Loss	4/25	0.11711	SDHA	Loss	25/44	13/12	0.0033091	0.21864
MET	Loss	4/25	0.11711	PCM1	Loss	24/44	7/17	0.086723	0.0012653
KIAA1549	Loss	4/25	0.11711	KDM5A	Loss	24/44	8/16	0.10114	0.020426
FAM131B	Loss	4/25	0.11711	FOXO3	Loss	24/44	11/13	0.048488	0.034736
EZH2	Loss	4/25	0.11711	ERC1	Loss	24/44	8/16	0.10114	0.020426
CREB3L2	Loss	4/25	0.11711	CCND2	Loss	24/44	8/16	0.10114	0.020426
CNTNAP2	Loss	4/25	0.11711	CCNC	Loss	24/44	10/14	0.048488	0.034736
BRAF	Loss	4/25	0.11711	EPHA7	Loss	23/44	9/14	0.048488	0.034736
TNFRSF17	Loss	2/25	2.9094e-05	ROS1	Loss	22/44	11/11	0.048488	0.034736
SOCS1	Loss	2/25	2.9094e-05	MNX1	Loss	22/44	12/10	0.048488	0.11711
RMI2	Loss	2/25	2.9094e-05	GOPC	Loss	22/44	11/11	0.048488	0.034736
PRKCB	Loss	2/25	2.9094e-05	PRDM1	Loss	21/44	9/12	0.048488	0.034736
PALB2	Loss	2/25	2.9094e-05	CCND1	Gain	20/44	8/12	0.00063536	0.02956
GRIN2A	Loss	2/25	2.9094e-05	CYLD	Loss	19/44	4/15	0.099267	2.9094e-05
CUX1	Loss	2/25	0.11711	WHSC1L1	Gain	17/44	2/15	0.086723	0.0068445
CREBBP	Loss	2/25	2.9094e-05	FGFR1	Gain	17/44	2/15	0.086723	0.0068445
CIITA	Loss	2/25	2.9094e-05	IL21R	Loss	14/44	12/2	9.2515e-15	2.9094e-05
TSC2	Loss	1/25	2.9094e-05	TRIP11	Loss	11/44	3/8	0.00023229	0.0022041
TRAF7	Loss	1/25	2.9094e-05	GOLGA5	Loss	11/44	3/8	0.00023229	0.0022041
NTHL1	Loss	1/25	2.9094e-05	HIST1H4I	Loss	5/44	1/4	5.4147e-40	7.104e-43
AXIN1	Loss	1/25	2.9094e-05
