# Supplementary material for: Genomic alterations and evolution of cell clusters in metastatic invasive micropapillary carcinoma of the breast
Source: Nat Commun. 2022 Jan 10;13:111. doi: 10.1038/s41467-021-27794-4 (PMC8748639; doi:10.1038/s41467-021-27794-4)
Supplement: Supplementary file 11 — Supplementary Data 8 [file 41467_2021_27794_MOESM11_ESM.xlsx]

## Sheet: Sheet1
Supplementary Data 8: IGSF9, PRDM16 and ALDH2 proteins expression versus cliniclpathological parameters of 86 IMPC patients.
Characteristic	IGSF9 expression		Z	P-value	PRDM16 expression		Z	P-value	ALDH2 expression		Z	P-value
	High	Low			High	Low			High	Low
Age (years)			-0.84	0.401			-2.737	0.006			-2.152	0.031
≤50	16	10			11	15			9	17
>50	31	29			9	51			36	24
IMPC proportion			-0.539	0.59			-1.211	0.226			-1.368	0.171
0-25%	14	16			5	25			15	15
26-50%	10	2			2	10			4	8
51-75%-	3	6			3	6			3	6
>75%	20	15			10	25			23	12
T stage			-1.271	0.204			-2.347	0.019			-0.009	0.992
T1	12	8			8	12			11	9
T2	26	18			10	34			22	22
T3	9	13			2	20			12	10
LVI			-2.996	0.003			-2.42	0.016			-0.869	0.385
positive	16	26			5	37			24	18
negative	31	13			15	29			21	23
LN stage			-2.949	0.003			-3.094	0.002			-2.42	0.016
N0	14	6			12	8			4	16
N1	14	7			2	19			13	8
N2	8	9			2	15			11	6
N3	10	18			4	24			17	11
ER			-0.669	0.503			-0.397	0.692			-1.566	0.117
positive	38	34			17	55			34	38
negative	7	4			2	9			8	3
PR			-2.216	0.027			-0.426	0.67			-2.126	0.033
positive	28	32			13	47			26	34
negative	17	6			6	17			16	7
HER-2			-0.852	0.394			-0.213	0.831			-1.755	0.079
positive	2	0			0	2			2	0
negative	30	29			14	45			26	33
Threshold	13	9			5	17			14	8
T stage, tumor stage; LVI, lymphovascular invasion; LN stage, lymph node stage; ER, estrogen receptor; PR, progesterone receptor; HER-2, human epidermal growth factor receptor 2. P-values were calculated by Mann-Whitney U-test, two-sided. P < 0.05 was considered to indicative of statistical significance.
