# Supplementary material for: Genomic alterations and evolution of cell clusters in metastatic invasive micropapillary carcinoma of the breast
Source: Nat Commun. 2022 Jan 10;13:111. doi: 10.1038/s41467-021-27794-4 (PMC8748639; doi:10.1038/s41467-021-27794-4)
Supplement: Supplementary file 12 — Supplementary Data 9 [file 41467_2021_27794_MOESM12_ESM.xlsx]

## Sheet: Sheet1
Supplementary Data 9: Univariate and multivariate Cox regression models were applied to analyze the predictors for overall survival (OS) and disease-free survival (DFS) of 86 IMPC patients.
		OS							DFS
Characteristic		Univariate			Multivariate				Univariate			Multivariate
		HR	95% CI	P-value	HR	95% CI	P-value		HR	95% CI	P-value	HR	95% CI	P-value
T stage		2.366	1.312-4.269	0.004	2.213	1.257-3.895	0.006		2.898	1.685-4.985	0.000	2.34	1.375-3.984	0.002
LVI		2.761	1.216-6.272	0.015	0.765	0.271-2.159	0.613		3.12	1.496-6.507	0.002	1.407	0.573-3.455	0.457
LN stage		1.497	1.061-2.110	0.021	0.716	0.445-1.153	0.169		1.398	1.04-1.881	0.027	0.802	0.530-1.214	0.298
ER		0.808	0.279-2.337	0.694					0.639	0.246-1.664	0.359
PR		1.094	0.462-2.587	0.839					1.033	0.463-2.301	0.937
HER-2		0.895	0.658-1.218	0.48					0.942	0.718-1.236	0.667
IGSF9		0.208	0.084-0.514	0.001	0.109	0.041-0.289	0.000		0.413	0.205-0.830	0.013	0.354	0.167-0.752	0.007
PRDM16		0.095	0.013-0.701	0.021	0.268	0.034-2.112	0.211		0.156	0.037-0.653	0.011	0.318	0.073-1.389	0.128
ALDH2		3.257	1.391-7.71	0.007	7.866	3.094-19.997	0.000		3.243	1.516-6.936	0.002	4.413	1.980-9.838	0.000
HR, hazard ratio; 95% CI, 95% confidence interval; T stage. tumor stage; LVI, lymphovascular invasion; LN stage, lymph node stage; ER, estrogen receptor; PR, progesterone receptor; HER-2, human epidermal growth factor receptor 2. The statistic test used for data analysis is univariate and multivariate Cox regression models.
